# Supplementary material for: Tetra­aqua­tetra­kis{μ3-3,3′-[(E,E)-ethane-1,2-diylbis(nitrilo­methyl­idyne)]benzene-1,2-diolato}octa­zinc(II) N,N-dimethyl­formamide hexa­solvate
Source: Acta Crystallogr Sect E Struct Rep Online. 2009 Nov 11;65(Pt 12):m1559–60. doi: 10.1107/S1600536809046923 (PMC2972079; doi:10.1107/S1600536809046923)
Supplement: Supplementary file 1 [file e-65-m1559-sup1.cif]

##############################################################################
###                                                                        ###
###        Electronic paper (Acta Crystallographica Section E)             ###
###                                                                        ###
##############################################################################
#                                                                            #
# This CIF contains the data in a paper accepted for publication in Acta     #
# Crystallographica Section E. It conforms to the requirements of Notes      #
# for Authors for Section E, and has been peer reviewed under the auspices   #
# of the IUCr Commission on Journals.                                        #
#                                                                            #
# Full details of the Crystallographic Information File format               #
# are given in the paper "The Crystallographic Information File (CIF):       #
# a New Standard Archive File for Crystallography" by S. R. Hall, F. H.      #
# Allen and I. D. Brown [Acta Cryst. (1991), A47, 655-685].                  #
#                                                                            #
# The current version of the core CIF dictionary is obtainable from          #
# ftp://ftp.iucr.org/pub/cif_core.dic. The current version number is 2.4.    #
#                                                                            #
# Software is freely available for graphical display of the structure(s) in  #
# this CIF.  For information consult the CIF home page http://www.iucr.org/  #
# cif/home.html                                                              #
#                                                                            #
# This file may be used for bona fide research purposes within the           #
# scientific community so long as proper attribution is given to the journal # 
# article from which it was obtained.                                        #
#                                                                            #
##############################################################################
                                             
data_I
_audit_creation_method     SHELXL-97
_chemical_name_systematic
;
Tetraaquatetrakis{\m~3~-3,3'-[(<i>E</i>,<i>E</i>)-ethane-1,2-
diylbis(nitrilomethylidyne)]benzene-1,2-diolato}octazinc(II)
<i>N</i>,<i>N</i>-dimethylformamide hexasolvate
;
_chemical_name_common     ?
_chemical_formula_moiety     'C64 H56 N8 O20 Zn8, 6(C3 H7 N O)'
_chemical_formula_sum     'C82 H98 N14 O26 Zn8 '
_chemical_formula_iupac     '[Zn8 (C16 H12 N2 O4)4 (H2 O)4], 6C3 H7 N O'
_chemical_formula_weight     2218.69
_chemical_melting_point     ?
_symmetry_cell_setting     triclinic
_symmetry_space_group_name_H-M     'P -1'
_symmetry_space_group_name_hall     '-P 1'
loop_
    _symmetry_equiv_pos_as_xyz
    'x, y, z'
    '-x, -y, -z'
_cell_length_a     13.5451(4)
_cell_length_b     14.2114(4)
_cell_length_c     25.0620(6)
_cell_angle_alpha     80.599(2)
_cell_angle_beta     76.519(2)
_cell_angle_gamma     72.734(2)
_cell_volume     4456.9(2)
_cell_formula_units_Z     2
_cell_measurement_reflns_used     28634
_cell_measurement_theta_min     2.2383
_cell_measurement_theta_max     29.5604
_cell_measurement_temperature     298(2)
_exptl_crystal_description     block
_exptl_crystal_colour     brown
_exptl_crystal_size_max     0.31
_exptl_crystal_size_mid     0.20
_exptl_crystal_size_min     0.15
_exptl_crystal_density_diffrn     1.653
_exptl_crystal_density_meas     ?
_exptl_crystal_density_method     'not measured'
_exptl_crystal_F_000     2272
_exptl_absorpt_coefficient_mu     2.199
_exptl_absorpt_correction_type     multi-scan
_exptl_absorpt_process_details     '(CrysAlis RED; Oxford Diffraction, 2008)'
_exptl_absorpt_correction_T_min     0.516
_exptl_absorpt_correction_T_max     0.719
_exptl_special_details
;
;
_diffrn_ambient_temperature     298(2)
_diffrn_radiation_type     MoK\a
_diffrn_radiation_wavelength     0.71073
_diffrn_radiation_source     'sealed tube'
_diffrn_radiation_monochromator     graphite
_diffrn_measurement_device_type     'Oxford Diffraction Gemini S Ultra'
_diffrn_measurement_method     \w
_diffrn_detector_area_resol_mean     16.1903
_diffrn_reflns_number     51671
_diffrn_reflns_av_R_equivalents     0.0272
_diffrn_reflns_av_sigmaI/netI     0.0410
_diffrn_reflns_theta_min     2.24
_diffrn_reflns_theta_max     26.00
_diffrn_reflns_theta_full     26.00
_diffrn_measured_fraction_theta_max     0.995
_diffrn_measured_fraction_theta_full     0.995
_diffrn_reflns_limit_h_min     -16
_diffrn_reflns_limit_h_max     16
_diffrn_reflns_limit_k_min     -17
_diffrn_reflns_limit_k_max     16
_diffrn_reflns_limit_l_min     -29
_diffrn_reflns_limit_l_max     30
_diffrn_standards_number     0
_diffrn_standards_interval_count     0
_diffrn_standards_interval_time     0
_diffrn_standards_decay_%     0
_refine_special_details
;
Refinement of <i>F</i>^2^ against ALL reflections. The weighted <i>R</i>-factor
<i>wR</i> and goodness of fit <i>S</i> are based on <i>F</i>^2^, conventional
<i>R</i>-factors <i>R</i> are based on <i>F</i>, with <i>F</i> set to zero for
negative <i>F</i>^2^. The threshold expression of <i>F</i>^2^ >
\s(<i>F</i>^2^) is used only for calculating <i>R</i>-factors(gt) <i>etc</i>.
and is not relevant to the choice of reflections for refinement.
<i>R</i>-factors based on <i>F</i>^2^ are statistically about twice as large
as those based on <i>F</i>, and <i>R</i>- factors based on ALL data will be
even larger.
;
_reflns_number_total     17430
_reflns_number_gt     13557
_reflns_threshold_expression     I>2\s(I)
_refine_ls_structure_factor_coef     Fsqd
_refine_ls_matrix_type     full
_refine_ls_R_factor_all     0.0433
_refine_ls_R_factor_gt     0.0299
_refine_ls_wR_factor_gt     0.0721
_refine_ls_wR_factor_ref     0.0740
_refine_ls_goodness_of_fit_ref     1.035
_refine_ls_restrained_S_all     1.035
_refine_ls_number_reflns     17430
_refine_ls_number_parameters     1184
_refine_ls_number_restraints     0
_refine_ls_hydrogen_treatment     constr
_refine_ls_weighting_scheme     calc
_refine_ls_weighting_details
                 'calc w=1/[\s^2^(Fo^2^)+(0.0409P)^2^] where P=(Fo^2^+2Fc^2^)/3'
_atom_sites_solution_hydrogens     geom
_atom_sites_solution_primary     direct
_atom_sites_solution_secondary     difmap
_refine_ls_shift/su_max     0.003
_refine_ls_shift/su_mean     0.000
_refine_diff_density_max     0.616
_refine_diff_density_min     -0.379
_refine_ls_extinction_method     'SHELXL97 (Sheldrick, 2008)'
_refine_ls_extinction_coef     0.00041(9)
_refine_ls_extinction_expression
                                  'Fc^*^=kFc[1+0.001xFc^2^\l^3^/sin(2\q)]^-1/4^'
loop_
    _atom_type_symbol
    _atom_type_description
    _atom_type_scat_dispersion_real
    _atom_type_scat_dispersion_imag
    _atom_type_scat_source
    'C' 'C' 0.0033 0.0016
                         'International Tables Vol C Tables 4.2.6.8 and 6.1.1.4'
    'H' 'H' 0.0000 0.0000
                         'International Tables Vol C Tables 4.2.6.8 and 6.1.1.4'
    'N' 'N' 0.0061 0.0033
                         'International Tables Vol C Tables 4.2.6.8 and 6.1.1.4'
    'O' 'O' 0.0106 0.0060
                         'International Tables Vol C Tables 4.2.6.8 and 6.1.1.4'
    'Zn' 'Zn' 0.2839 1.4301
                         'International Tables Vol C Tables 4.2.6.8 and 6.1.1.4'
_computing_data_collection     'CrysAlis CCD (Oxford Diffraction, 2008)'
_computing_cell_refinement     'CrysAlis RED (Oxford Diffraction, 2008)'
_computing_data_reduction     'CrysAlis RED (Oxford Diffraction, 2008)'
_computing_structure_solution     'SHELXS97 (Sheldrick, 2008)'
_computing_structure_refinement     'SHELXL97 (Sheldrick, 2008)'
_computing_molecular_graphics     'DIAMOND  (Brandenburg 2008)'
_computing_publication_material
;
SHELXL97 (Sheldrick, 2008) and publCIF (Westrip, 2009)
;
loop_
    _atom_site_type_symbol
    _atom_site_label
    _atom_site_fract_x
    _atom_site_fract_y
    _atom_site_fract_z
    _atom_site_U_iso_or_equiv
    _atom_site_adp_type
    _atom_site_calc_flag
    _atom_site_refinement_flags
    _atom_site_occupancy
    _atom_site_disorder_assembly
    _atom_site_disorder_group
    Zn Zn1 0.58891(2) 0.10447(2) 0.213483(13) 0.01687(8) Uani d . 1 . .
    Zn Zn2 0.80680(2) 0.19208(2) 0.156595(13) 0.01673(8) Uani d . 1 . .
    Zn Zn3 0.73308(2) 0.34202(2) 0.266806(13) 0.01630(8) Uani d . 1 . .
    Zn Zn4 0.55372(2) 0.20850(2) 0.333987(13) 0.01730(8) Uani d . 1 . .
    Zn Zn5 0.83945(3) -0.07182(2) 0.184240(14) 0.02050(8) Uani d . 1 . .
    Zn Zn6 0.73152(3) 0.45407(2) 0.127857(13) 0.01912(8) Uani d . 1 . .
    Zn Zn7 0.77824(3) 0.19745(2) 0.392176(13) 0.01933(8) Uani d . 1 . .
    Zn Zn8 0.33798(2) 0.27824(2) 0.262661(13) 0.01999(8) Uani d . 1 . .
    C C1 0.2141(3) 0.7241(3) 0.08373(17) 0.0499(10) Uani d . 1 . .
    H H1 0.1832 0.7099 0.0576 0.060 Uiso calc R 1 . .
    C C1C 0.8622(2) 0.40167(19) 0.39310(11) 0.0182(6) Uani d . 1 . .
    C C1B 0.9186(2) 0.3732(2) 0.01636(12) 0.0241(7) Uani d . 1 . .
    C C1D 0.3966(2) 0.2325(2) 0.42770(12) 0.0225(6) Uani d . 1 . .
    C C1A 0.6574(2) -0.1997(2) 0.19311(12) 0.0254(7) Uani d . 1 . .
    C C2 0.2501(5) 0.8453(4) 0.1272(2) 0.0987(19) Uani d . 1 . .
    H H2E 0.2591 0.7931 0.1568 0.148 Uiso calc R 1 . .
    H H2F 0.2049 0.9052 0.1418 0.148 Uiso calc R 1 . .
    H H2G 0.3175 0.8555 0.1093 0.148 Uiso calc R 1 . .
    C C2C 0.8892(2) 0.48897(19) 0.39659(12) 0.0218(6) Uani d . 1 . .
    H H2C 0.9173 0.4929 0.4264 0.026 Uiso calc R 1 . .
    C C2D 0.3449(2) 0.2422(2) 0.48217(12) 0.0300(7) Uani d . 1 . .
    H H2D 0.3834 0.2203 0.5102 0.036 Uiso calc R 1 . .
    C C2B 1.0036(3) 0.3434(2) -0.02721(13) 0.0316(8) Uani d . 1 . .
    H H2B 1.0202 0.3900 -0.0560 0.038 Uiso calc R 1 . .
    C C2A 0.5831(3) -0.2559(2) 0.20237(14) 0.0350(8) Uani d . 1 . .
    H H2A 0.6069 -0.3241 0.2011 0.042 Uiso calc R 1 . .
    C C3 0.1452(4) 0.8978(3) 0.0545(2) 0.0874(17) Uani d . 1 . .
    H H3E 0.1126 0.8716 0.0324 0.131 Uiso calc R 1 . .
    H H3F 0.1923 0.9329 0.0310 0.131 Uiso calc R 1 . .
    H H3G 0.0918 0.9423 0.0780 0.131 Uiso calc R 1 . .
    C C3C 0.8748(2) 0.56829(19) 0.35684(12) 0.0229(6) Uani d . 1 . .
    H H3C 0.8921 0.6255 0.3599 0.027 Uiso calc R 1 . .
    C C3B 1.0624(3) 0.2467(2) -0.02790(13) 0.0353(8) Uani d . 1 . .
    H H3B 1.1193 0.2280 -0.0566 0.042 Uiso calc R 1 . .
    C C3D 0.2367(3) 0.2839(3) 0.49561(14) 0.0388(8) Uani d . 1 . .
    H H3D 0.2033 0.2906 0.5322 0.047 Uiso calc R 1 . .
    C C3A 0.4780(3) -0.2119(2) 0.21299(15) 0.0409(9) Uani d . 1 . .
    H H3A 0.4303 -0.2500 0.2197 0.049 Uiso calc R 1 . .
    C C4 1.0482(2) 0.3104(2) 0.13947(13) 0.0301(7) Uani d . 1 . .
    H H4 0.9875 0.2889 0.1518 0.036 Uiso calc R 1 . .
    C C4C 0.8339(2) 0.56161(19) 0.31181(12) 0.0215(6) Uani d . 1 . .
    H H4C 0.8254 0.6146 0.2845 0.026 Uiso calc R 1 . .
    C C4A 0.4412(3) -0.1086(2) 0.21383(14) 0.0359(8) Uani d . 1 . .
    H H4A 0.3691 -0.0786 0.2210 0.043 Uiso calc R 1 . .
    C C4B 1.0368(3) 0.1767(2) 0.01448(13) 0.0323(8) Uani d . 1 . .
    H H4B 1.0771 0.1112 0.0137 0.039 Uiso calc R 1 . .
    C C4D 0.1802(3) 0.3147(3) 0.45482(14) 0.0375(8) Uani d . 1 . .
    H H4D 0.1080 0.3437 0.4639 0.045 Uiso calc R 1 . .
    C C5 1.1462(3) 0.1367(2) 0.13910(15) 0.0404(9) Uani d . 1 . .
    H H5E 1.0767 0.1273 0.1498 0.061 Uiso calc R 1 . .
    H H5F 1.1853 0.1060 0.1677 0.061 Uiso calc R 1 . .
    H H5G 1.1815 0.1071 0.1055 0.061 Uiso calc R 1 . .
    C C5B 0.9529(2) 0.2019(2) 0.05793(12) 0.0232(6) Uani d . 1 . .
    C C5C 0.8055(2) 0.47775(18) 0.30671(11) 0.0161(6) Uani d . 1 . .
    C C5A 0.5113(2) -0.0506(2) 0.20403(13) 0.0270(7) Uani d . 1 . .
    C C5D 0.2282(2) 0.3038(2) 0.39866(13) 0.0277(7) Uani d . 1 . .
    C C6 1.2372(2) 0.2673(2) 0.11138(14) 0.0342(8) Uani d . 1 . .
    H H6E 1.2238 0.3380 0.1046 0.051 Uiso calc R 1 . .
    H H6F 1.2735 0.2380 0.0778 0.051 Uiso calc R 1 . .
    H H6G 1.2801 0.2430 0.1389 0.051 Uiso calc R 1 . .
    C C6C 0.8181(2) 0.39579(18) 0.34848(11) 0.0161(6) Uani d . 1 . .
    C C6D 0.3372(2) 0.2611(2) 0.38467(12) 0.0212(6) Uani d . 1 . .
    C C6B 0.8935(2) 0.30250(19) 0.06029(11) 0.0196(6) Uani d . 1 . .
    C C6A 0.6209(2) -0.09625(19) 0.19530(11) 0.0203(6) Uani d . 1 . .
    C C7 0.8913(5) 0.3594(7) 0.5800(3) 0.135(3) Uani d . 1 . .
    H H7 0.9131 0.4168 0.5682 0.162 Uiso calc R 1 . .
    C C7A 0.7665(2) -0.25372(19) 0.18511(12) 0.0252(7) Uani d . 1 . .
    H H7A 0.7820 -0.3218 0.1842 0.030 Uiso calc R 1 . .
    C C7C 0.8937(2) 0.3183(2) 0.43252(12) 0.0216(6) Uani d . 1 . .
    H H7C 0.9319 0.3256 0.4573 0.026 Uiso calc R 1 . .
    C C7B 0.8577(3) 0.4759(2) 0.01193(13) 0.0289(7) Uani d . 1 . .
    H H7B 0.8735 0.5148 -0.0208 0.035 Uiso calc R 1 . .
    C C7D 0.1602(2) 0.3422(2) 0.35913(13) 0.0309(7) Uani d . 1 . .
    H H7D 0.0900 0.3739 0.3725 0.037 Uiso calc R 1 . .
    C C8 0.7623(6) 0.2688(6) 0.5940(3) 0.158(3) Uani d . 1 . .
    H H8E 0.8204 0.2140 0.6018 0.237 Uiso calc R 1 . .
    H H8F 0.7337 0.2544 0.5656 0.237 Uiso calc R 1 . .
    H H8G 0.7088 0.2794 0.6268 0.237 Uiso calc R 1 . .
    C C8A 0.9512(2) -0.2810(2) 0.17584(14) 0.0324(8) Uani d . 1 . .
    H H81A 0.9938 -0.2681 0.1400 0.039 Uiso calc R 1 . .
    H H82A 0.9514 -0.3502 0.1811 0.039 Uiso calc R 1 . .
    C C8D 0.1165(2) 0.3862(2) 0.27010(13) 0.0282(7) Uani d . 1 . .
    H H81D 0.0510 0.4252 0.2904 0.034 Uiso calc R 1 . .
    H H82D 0.1007 0.3381 0.2524 0.034 Uiso calc R 1 . .
    C C8C 0.9247(3) 0.1496(2) 0.46949(13) 0.0304(7) Uani d . 1 . .
    H H81C 0.8749 0.1336 0.5019 0.036 Uiso calc R 1 . .
    H H82C 0.9822 0.1626 0.4814 0.036 Uiso calc R 1 . .
    C C8B 0.7198(3) 0.6175(2) 0.04069(13) 0.0345(8) Uani d . 1 . .
    H H81B 0.7336 0.6424 0.0021 0.041 Uiso calc R 1 . .
    H H82B 0.7350 0.6605 0.0622 0.041 Uiso calc R 1 . .
    C C9 0.7260(4) 0.4416(4) 0.5526(2) 0.102(2) Uani d . 1 . .
    H H9E 0.7608 0.4926 0.5373 0.152 Uiso calc R 1 . .
    H H9F 0.6669 0.4663 0.5811 0.152 Uiso calc R 1 . .
    H H9G 0.7018 0.4221 0.5241 0.152 Uiso calc R 1 . .
    C C9B 0.6063(3) 0.6139(2) 0.05900(13) 0.0317(7) Uani d . 1 . .
    H H91B 0.5597 0.6805 0.0602 0.038 Uiso calc R 1 . .
    H H92B 0.5878 0.5809 0.0333 0.038 Uiso calc R 1 . .
    C C9A 0.9950(3) -0.2573(2) 0.22101(14) 0.0350(8) Uani d . 1 . .
    H H91A 0.9651 -0.2866 0.2565 0.042 Uiso calc R 1 . .
    H H92A 1.0709 -0.2846 0.2146 0.042 Uiso calc R 1 . .
    C C9C 0.9665(2) 0.0644(2) 0.43302(13) 0.0290(7) Uani d . 1 . .
    H H91C 1.0264 0.0746 0.4051 0.035 Uiso calc R 1 . .
    H H92C 0.9892 0.0022 0.4551 0.035 Uiso calc R 1 . .
    C C9D 0.1704(2) 0.4525(2) 0.22754(13) 0.0281(7) Uani d . 1 . .
    H H91D 0.1328 0.4759 0.1973 0.034 Uiso calc R 1 . .
    H H92D 0.1713 0.5095 0.2439 0.034 Uiso calc R 1 . .
    C C10 0.3447(3) 0.0277(3) 0.36853(16) 0.0445(9) Uani d . 1 . .
    H H10 0.4072 0.0206 0.3426 0.053 Uiso calc R 1 . .
    C C10D 0.3253(2) 0.42027(19) 0.15933(12) 0.0224(6) Uani d . 1 . .
    H H10D 0.2889 0.4760 0.1397 0.027 Uiso calc R 1 . .
    C C10C 0.8789(2) -0.0211(2) 0.39456(12) 0.0242(6) Uani d . 1 . .
    H H10C 0.9305 -0.0770 0.4042 0.029 Uiso calc R 1 . .
    C C10A 1.0164(2) -0.1142(2) 0.24711(13) 0.0294(7) Uani d . 1 . .
    H H10A 1.0687 -0.1591 0.2637 0.035 Uiso calc R 1 . .
    C C10B 0.5053(2) 0.57722(19) 0.14589(12) 0.0237(7) Uani d . 1 . .
    H H10B 0.4503 0.6244 0.1324 0.028 Uiso calc R 1 . .
    C C11 0.4513(3) -0.0297(3) 0.43927(16) 0.0503(10) Uani d . 1 . .
    H H11E 0.5082 -0.0379 0.4078 0.075 Uiso calc R 1 . .
    H H11F 0.4554 -0.0918 0.4617 0.075 Uiso calc R 1 . .
    H H11G 0.4563 0.0186 0.4605 0.075 Uiso calc R 1 . .
    C C11A 0.9974(2) -0.0103(2) 0.25361(12) 0.0236(6) Uani d . 1 . .
    C C11B 0.4809(2) 0.53101(19) 0.20115(12) 0.0203(6) Uani d . 1 . .
    C C11D 0.4305(2) 0.37002(19) 0.13263(12) 0.0202(6) Uani d . 1 . .
    C C11C 0.8038(2) -0.03610(19) 0.36708(12) 0.0213(6) Uani d . 1 . .
    C C12 0.2590(3) 0.0200(3) 0.46356(16) 0.0598(11) Uani d . 1 . .
    H H12E 0.1973 0.0434 0.4474 0.090 Uiso calc R 1 . .
    H H12F 0.2605 0.0686 0.4856 0.090 Uiso calc R 1 . .
    H H12G 0.2572 -0.0409 0.4863 0.090 Uiso calc R 1 . .
    C C12B 0.3796(2) 0.56990(19) 0.23208(13) 0.0255(7) Uani d . 1 . .
    H H12B 0.3321 0.6217 0.2158 0.031 Uiso calc R 1 . .
    C C12D 0.4620(2) 0.4048(2) 0.07742(12) 0.0245(7) Uani d . 1 . .
    H H12D 0.4159 0.4575 0.0609 0.029 Uiso calc R 1 . .
    C C12A 1.0654(2) 0.0127(2) 0.28119(13) 0.0284(7) Uani d . 1 . .
    H H12A 1.1183 -0.0381 0.2941 0.034 Uiso calc R 1 . .
    C C12C 0.8095(2) -0.1356(2) 0.36281(12) 0.0257(7) Uani d . 1 . .
    H H12C 0.8605 -0.1863 0.3773 0.031 Uiso calc R 1 . .
    C C13 0.5808(2) 0.4794(2) 0.40493(15) 0.0328(8) Uani d . 1 . .
    H H13 0.5792 0.4447 0.3769 0.039 Uiso calc R 1 . .
    C C13A 1.0554(2) 0.1087(2) 0.28957(13) 0.0277(7) Uani d . 1 . .
    H H13A 1.1015 0.1229 0.3074 0.033 Uiso calc R 1 . .
    C C13C 0.7414(2) -0.1588(2) 0.33772(12) 0.0274(7) Uani d . 1 . .
    H H13C 0.7449 -0.2246 0.3360 0.033 Uiso calc R 1 . .
    C C13B 0.3494(2) 0.5334(2) 0.28531(13) 0.0263(7) Uani d . 1 . .
    H H13B 0.2829 0.5613 0.3055 0.032 Uiso calc R 1 . .
    C C13D 0.5593(2) 0.3626(2) 0.04734(13) 0.0272(7) Uani d . 1 . .
    H H13D 0.5782 0.3849 0.0104 0.033 Uiso calc R 1 . .
    C C14 0.5731(3) 0.6339(3) 0.43535(15) 0.0557(11) Uani d . 1 . .
    H H14E 0.5744 0.5939 0.4701 0.084 Uiso calc R 1 . .
    H H14F 0.5132 0.6909 0.4392 0.084 Uiso calc R 1 . .
    H H14G 0.6366 0.6551 0.4239 0.084 Uiso calc R 1 . .
    C C14D 0.6290(2) 0.2861(2) 0.07284(12) 0.0225(6) Uani d . 1 . .
    H H14D 0.6953 0.2576 0.0527 0.027 Uiso calc R 1 . .
    C C14B 0.4192(2) 0.45412(19) 0.30894(12) 0.0234(6) Uani d . 1 . .
    H H14B 0.3987 0.4293 0.3453 0.028 Uiso calc R 1 . .
    C C14A 0.9749(2) 0.1844(2) 0.27075(12) 0.0233(6) Uani d . 1 . .
    H H14A 0.9677 0.2494 0.2762 0.028 Uiso calc R 1 . .
    C C14C 0.6665(2) -0.0826(2) 0.31476(11) 0.0227(6) Uani d . 1 . .
    H H14C 0.6191 -0.0981 0.2984 0.027 Uiso calc R 1 . .
    C C15 0.5546(3) 0.6268(2) 0.34034(14) 0.0404(9) Uani d . 1 . .
    H H15E 0.5554 0.5802 0.3163 0.061 Uiso calc R 1 . .
    H H15F 0.6119 0.6561 0.3256 0.061 Uiso calc R 1 . .
    H H15G 0.4891 0.6776 0.3432 0.061 Uiso calc R 1 . .
    C C15D 0.6021(2) 0.25160(18) 0.12719(11) 0.0176(6) Uani d . 1 . .
    C C15A 0.9058(2) 0.16483(19) 0.24431(12) 0.0191(6) Uani d . 1 . .
    C C15C 0.6618(2) 0.01553(19) 0.31594(11) 0.0188(6) Uani d . 1 . .
    C C15B 0.5185(2) 0.41096(19) 0.27982(11) 0.0180(6) Uani d . 1 . .
    C C16D 0.5004(2) 0.29110(18) 0.15854(11) 0.0169(6) Uani d . 1 . .
    C C16A 0.9156(2) 0.06531(19) 0.23497(11) 0.0182(6) Uani d . 1 . .
    C C16B 0.5528(2) 0.45070(18) 0.22506(11) 0.0169(6) Uani d . 1 . .
    C C16C 0.7277(2) 0.04129(18) 0.34439(11) 0.0185(6) Uani d . 1 . .
    C C17 0.4503(3) 0.0572(3) 0.08184(18) 0.0706(13) Uani d . 1 . .
    H H17E 0.4588 0.1228 0.0777 0.106 Uiso calc R 1 . .
    H H17F 0.4190 0.0407 0.1194 0.106 Uiso calc R 1 . .
    H H17G 0.4055 0.0543 0.0579 0.106 Uiso calc R 1 . .
    C C18 0.5566(3) -0.1142(3) 0.06355(16) 0.0559(11) Uani d . 1 . .
    H H18E 0.6274 -0.1497 0.0486 0.084 Uiso calc R 1 . .
    H H18F 0.5105 -0.1153 0.0399 0.084 Uiso calc R 1 . .
    H H18G 0.5342 -0.1450 0.0996 0.084 Uiso calc R 1 . .
    C C19 0.6415(3) 0.0134(3) 0.06428(14) 0.0427(9) Uani d . 1 . .
    H H19 0.6352 0.0777 0.0708 0.051 Uiso calc R 1 . .
    O O1 0.2605(3) 0.6555(2) 0.11090(17) 0.0970(13) Uani d . 1 . .
    O O8W 0.30266(15) 0.15555(14) 0.24940(8) 0.0256(5) Uani d . 1 . .
    H H81W 0.2773 0.1277 0.2800 0.031 Uiso d R 1 . .
    H H82W 0.3584 0.1157 0.2339 0.031 Uiso d R 1 . .
    O O1D 0.50073(15) 0.19540(14) 0.41391(8) 0.0220(4) Uani d . 1 . .
    O O1B 0.81689(15) 0.32218(12) 0.10517(7) 0.0194(4) Uani d . 1 . .
    O O1A 0.68279(14) -0.03548(12) 0.19083(7) 0.0186(4) Uani d . 1 . .
    O O1C 0.78585(14) 0.31941(12) 0.34143(7) 0.0180(4) Uani d . 1 . .
    O O2 1.03713(16) 0.40089(15) 0.13284(9) 0.0334(5) Uani d . 1 . .
    O O7W 0.64676(15) 0.23407(14) 0.45143(8) 0.0263(5) Uani d . 1 . .
    H H21W 0.6325 0.2950 0.4559 0.032 Uiso d R 1 . .
    H H22W 0.5955 0.2229 0.4417 0.032 Uiso d R 1 . .
    O O2A 0.47880(15) 0.04808(14) 0.20358(9) 0.0282(5) Uani d . 1 . .
    O O2D 0.39208(14) 0.24724(13) 0.33367(8) 0.0201(4) Uani d . 1 . .
    O O2B 0.92675(15) 0.13516(13) 0.09903(8) 0.0246(5) Uani d . 1 . .
    O O2C 0.76505(15) 0.47051(12) 0.26465(8) 0.0204(4) Uani d . 1 . .
    O O3D 0.47934(14) 0.25003(12) 0.21030(7) 0.0178(4) Uani d . 1 . .
    O O6W 0.83069(15) 0.50272(13) 0.16033(8) 0.0225(4) Uani d . 1 . .
    H H61W 0.8940 0.4698 0.1495 0.027 Uiso d R 1 . .
    H H62W 0.8146 0.4951 0.1953 0.027 Uiso d R 1 . .
    O O3B 0.65072(14) 0.40850(12) 0.20064(7) 0.0181(4) Uani d . 1 . .
    O O3C 0.71186(14) 0.13808(12) 0.34707(8) 0.0181(4) Uani d . 1 . .
    O O3A 0.84752(14) 0.05388(12) 0.20766(8) 0.0184(4) Uani d . 1 . .
    O O3 0.9531(4) 0.2817(5) 0.6008(3) 0.202(3) Uani d . 1 . .
    O O4 0.2608(2) 0.0592(2) 0.35162(11) 0.0518(7) Uani d . 1 . .
    O O4D 0.66932(14) 0.17732(12) 0.15300(7) 0.0185(4) Uani d . 1 . .
    O O5W 0.88746(16) -0.03509(13) 0.10237(8) 0.0276(5) Uani d . 1 . .
    H H51W 0.8385 -0.0308 0.0854 0.033 Uiso d R 1 . .
    H H52W 0.9022 0.0201 0.0978 0.033 Uiso d R 1 . .
    O O4B 0.58757(14) 0.33431(12) 0.30257(7) 0.0178(4) Uani d . 1 . .
    O O4C 0.59075(14) 0.09108(13) 0.29267(8) 0.0196(4) Uani d . 1 . .
    O O4A 0.83037(14) 0.23753(12) 0.22337(8) 0.0185(4) Uani d . 1 . .
    O O5 0.59684(18) 0.43137(16) 0.44929(10) 0.0377(6) Uani d . 1 . .
    O O6 0.7304(2) -0.04288(19) 0.05325(10) 0.0520(7) Uani d . 1 . .
    N N1 0.2031(2) 0.8182(2) 0.08764(14) 0.0470(8) Uani d . 1 . .
    N N1B 0.7843(2) 0.51637(16) 0.04943(10) 0.0261(6) Uani d . 1 . .
    N N1A 0.84363(19) -0.21777(16) 0.17922(10) 0.0242(6) Uani d . 1 . .
    N N1C 0.87322(19) 0.23543(17) 0.43600(10) 0.0240(5) Uani d . 1 . .
    N N2B 0.5950(2) 0.55929(16) 0.11393(10) 0.0229(5) Uani d . 1 . .
    N N2A 0.96830(19) -0.14941(16) 0.22094(11) 0.0275(6) Uani d . 1 . .
    N N2C 0.88149(19) 0.06168(16) 0.40698(10) 0.0228(5) Uani d . 1 . .
    N N2 1.13880(19) 0.24177(17) 0.13052(10) 0.0254(6) Uani d . 1 . .
    N N3D 0.18858(18) 0.33626(17) 0.30733(10) 0.0250(6) Uani d . 1 . .
    N N3 0.7987(3) 0.3572(4) 0.57561(17) 0.0816(13) Uani d . 1 . .
    N N4 0.3513(2) 0.0037(2) 0.42079(12) 0.0363(7) Uani d . 1 . .
    N N4D 0.27811(18) 0.39471(16) 0.20743(10) 0.0216(5) Uani d . 1 . .
    N N5 0.5657(2) 0.57631(19) 0.39416(11) 0.0329(6) Uani d . 1 . .
    N N6 0.5530(2) -0.0133(2) 0.06739(12) 0.0448(8) Uani d . 1 . .
loop_
    _atom_site_aniso_label
    _atom_site_aniso_U_11
    _atom_site_aniso_U_22
    _atom_site_aniso_U_33
    _atom_site_aniso_U_12
    _atom_site_aniso_U_13
    _atom_site_aniso_U_23
    Zn1 0.01684(17) 0.01506(15) 0.01851(19) -0.00493(12) -0.00191(13)
                                                                    -0.00222(12)
    Zn2 0.01680(17) 0.01434(15) 0.01752(19) -0.00437(13) -0.00026(13)
                                                                    -0.00150(12)
    Zn3 0.01629(17) 0.01574(15) 0.01695(19) -0.00405(13) -0.00349(13)
                                                                    -0.00203(12)
    Zn4 0.01506(17) 0.01794(15) 0.01865(19) -0.00449(13) -0.00190(13)
                                                                    -0.00314(12)
    Zn5 0.01959(18) 0.01326(15) 0.0263(2) -0.00348(13) -0.00193(14) -0.00097(13)
    Zn6 0.02454(19) 0.01410(15) 0.01618(19) -0.00227(13) -0.00298(14)
                                                                    -0.00138(12)
    Zn7 0.02089(18) 0.01696(16) 0.0218(2) -0.00664(13) -0.00869(14) 0.00268(13)
    Zn8 0.01472(17) 0.02301(17) 0.0203(2) -0.00227(13) -0.00264(14) -0.00327(13)
    C1 0.037(2) 0.047(2) 0.066(3) -0.0106(18) -0.016(2) 0.0011(19)
    C1C 0.0133(14) 0.0202(13) 0.0208(17) -0.0032(11) -0.0024(12) -0.0049(11)
    C1B 0.0337(18) 0.0196(14) 0.0179(17) -0.0101(13) 0.0001(13) -0.0008(11)
    C1D 0.0219(16) 0.0244(15) 0.0214(18) -0.0096(12) -0.0009(13) -0.0018(12)
    C1A 0.0319(18) 0.0202(14) 0.0269(18) -0.0092(13) -0.0063(14) -0.0058(12)
    C2 0.120(5) 0.066(3) 0.128(5) -0.033(3) -0.057(4) 0.003(3)
    C2C 0.0179(15) 0.0229(14) 0.0262(18) -0.0038(12) -0.0054(13) -0.0085(12)
    C2D 0.0290(18) 0.0436(18) 0.0174(18) -0.0106(15) -0.0029(14) -0.0040(13)
    C2B 0.040(2) 0.0266(16) 0.0252(19) -0.0158(15) 0.0074(15) -0.0006(13)
    C2A 0.041(2) 0.0242(16) 0.045(2) -0.0138(15) -0.0103(17) -0.0077(14)
    C3 0.067(3) 0.060(3) 0.116(5) -0.003(2) -0.035(3) 0.041(3)
    C3C 0.0249(16) 0.0162(13) 0.0288(18) -0.0065(12) -0.0031(13) -0.0071(12)
    C3B 0.037(2) 0.0340(17) 0.026(2) -0.0114(15) 0.0153(15) -0.0071(14)
    C3D 0.033(2) 0.060(2) 0.0200(19) -0.0145(17) 0.0055(15) -0.0075(16)
    C3A 0.042(2) 0.0313(18) 0.059(3) -0.0214(16) -0.0106(18) -0.0107(16)
    C4 0.0274(18) 0.0356(18) 0.029(2) -0.0120(14) -0.0052(14) -0.0005(14)
    C4C 0.0220(16) 0.0178(13) 0.0226(17) -0.0049(12) -0.0021(13) -0.0004(11)
    C4A 0.0257(18) 0.0320(17) 0.053(2) -0.0092(14) -0.0079(16) -0.0084(15)
    C4B 0.0343(19) 0.0211(15) 0.032(2) -0.0050(13) 0.0094(15) -0.0045(13)
    C4D 0.0198(17) 0.055(2) 0.030(2) -0.0030(15) 0.0053(15) -0.0114(16)
    C5 0.032(2) 0.0316(18) 0.056(3) -0.0118(15) -0.0036(17) 0.0002(16)
    C5B 0.0251(17) 0.0206(14) 0.0214(17) -0.0079(12) 0.0044(13) -0.0050(12)
    C5C 0.0103(14) 0.0185(13) 0.0179(16) -0.0019(11) -0.0003(11) -0.0047(11)
    C5A 0.0292(18) 0.0219(15) 0.0337(19) -0.0092(13) -0.0048(14) -0.0114(13)
    C5D 0.0200(16) 0.0348(17) 0.0265(19) -0.0061(13) -0.0005(13) -0.0064(13)
    C6 0.0275(18) 0.0346(17) 0.038(2) -0.0122(15) -0.0004(15) 0.0000(14)
    C6C 0.0097(13) 0.0161(13) 0.0216(16) -0.0033(10) 0.0002(11) -0.0043(11)
    C6D 0.0175(15) 0.0260(15) 0.0208(17) -0.0098(12) 0.0017(12) -0.0052(12)
    C6B 0.0225(16) 0.0189(13) 0.0176(16) -0.0092(12) 0.0016(12) -0.0037(11)
    C6A 0.0252(16) 0.0188(13) 0.0195(16) -0.0097(12) -0.0032(12) -0.0043(11)
    C7 0.051(4) 0.236(9) 0.115(6) -0.004(5) -0.021(4) -0.066(6)
    C7A 0.0351(18) 0.0125(13) 0.0280(18) -0.0057(13) -0.0044(14) -0.0059(12)
    C7C 0.0189(15) 0.0278(15) 0.0198(17) -0.0059(12) -0.0069(12) -0.0035(12)
    C7B 0.042(2) 0.0240(15) 0.0207(18) -0.0146(14) -0.0006(15) 0.0016(12)
    C7D 0.0165(16) 0.0416(18) 0.031(2) -0.0036(14) 0.0010(14) -0.0103(15)
    C8 0.143(7) 0.171(8) 0.156(8) -0.056(6) 0.042(6) -0.086(6)
    C8A 0.0309(19) 0.0172(14) 0.042(2) -0.0008(13) -0.0008(15) -0.0034(13)
    C8D 0.0162(16) 0.0365(17) 0.0294(19) -0.0021(13) -0.0042(13) -0.0059(14)
    C8C 0.041(2) 0.0262(16) 0.030(2) -0.0131(14) -0.0216(16) 0.0090(13)
    C8B 0.054(2) 0.0173(15) 0.0232(19) -0.0037(15) -0.0033(16) 0.0047(12)
    C9 0.071(4) 0.145(5) 0.079(4) 0.014(4) -0.024(3) -0.050(4)
    C9B 0.042(2) 0.0244(16) 0.0246(19) -0.0006(14) -0.0136(15) 0.0031(13)
    C9A 0.0322(19) 0.0161(14) 0.051(2) -0.0008(13) -0.0101(16) 0.0045(14)
    C9C 0.0285(18) 0.0253(15) 0.034(2) -0.0038(13) -0.0197(15) 0.0076(13)
    C9D 0.0206(16) 0.0250(15) 0.036(2) 0.0030(12) -0.0080(14) -0.0093(13)
    C10 0.036(2) 0.053(2) 0.040(2) -0.0151(18) -0.0045(18) 0.0066(17)
    C10D 0.0228(16) 0.0161(13) 0.0296(19) -0.0015(12) -0.0129(14) -0.0014(12)
    C10C 0.0249(17) 0.0192(14) 0.0242(18) -0.0020(12) -0.0054(13) 0.0033(12)
    C10A 0.0224(17) 0.0218(15) 0.038(2) -0.0007(13) -0.0056(14) 0.0039(13)
    C10B 0.0270(17) 0.0161(13) 0.0308(19) -0.0014(12) -0.0163(14) -0.0031(12)
    C11 0.041(2) 0.060(2) 0.052(3) -0.0193(19) -0.0200(19) 0.0124(19)
    C11A 0.0196(16) 0.0253(15) 0.0220(17) -0.0044(12) -0.0015(13) 0.0024(12)
    C11B 0.0209(16) 0.0163(13) 0.0272(18) -0.0047(11) -0.0082(13) -0.0076(12)
    C11D 0.0212(16) 0.0179(13) 0.0231(17) -0.0065(12) -0.0060(12) -0.0020(11)
    C11C 0.0227(16) 0.0207(14) 0.0174(16) -0.0053(12) -0.0009(12) 0.0016(11)
    C12 0.041(2) 0.086(3) 0.045(3) -0.020(2) 0.002(2) 0.004(2)
    C12B 0.0185(16) 0.0147(13) 0.045(2) 0.0004(11) -0.0129(14) -0.0066(13)
    C12D 0.0270(17) 0.0241(15) 0.0235(18) -0.0052(13) -0.0117(14) 0.0010(12)
    C12A 0.0187(16) 0.0304(16) 0.033(2) -0.0030(13) -0.0091(14) 0.0032(13)
    C12C 0.0325(18) 0.0171(14) 0.0233(18) -0.0014(12) -0.0064(14) 0.0017(12)
    C13 0.0215(17) 0.0371(18) 0.042(2) -0.0062(14) -0.0009(15) -0.0205(16)
    C13A 0.0191(16) 0.0348(17) 0.0322(19) -0.0110(13) -0.0061(14) -0.0032(14)
    C13C 0.0398(19) 0.0170(14) 0.0246(18) -0.0087(13) -0.0038(14) -0.0019(12)
    C13B 0.0186(16) 0.0210(14) 0.038(2) -0.0027(12) -0.0006(14) -0.0116(13)
    C13D 0.0332(19) 0.0317(16) 0.0177(17) -0.0109(14) -0.0071(14) 0.0017(12)
    C14 0.085(3) 0.044(2) 0.041(2) -0.025(2) 0.002(2) -0.0200(18)
    C14D 0.0224(16) 0.0260(15) 0.0192(17) -0.0074(12) -0.0019(13) -0.0036(12)
    C14B 0.0237(16) 0.0204(14) 0.0259(18) -0.0067(12) 0.0001(13) -0.0076(12)
    C14A 0.0194(16) 0.0234(14) 0.0274(18) -0.0080(12) -0.0017(13) -0.0031(12)
    C14C 0.0287(17) 0.0230(14) 0.0189(17) -0.0125(13) -0.0023(13) -0.0021(12)
    C15 0.034(2) 0.0408(19) 0.045(2) -0.0025(16) -0.0109(17) -0.0117(16)
    C15D 0.0199(15) 0.0171(13) 0.0169(16) -0.0061(11) -0.0044(12) -0.0014(11)
    C15A 0.0112(14) 0.0207(14) 0.0215(17) -0.0030(11) 0.0014(12) -0.0008(11)
    C15C 0.0181(15) 0.0197(14) 0.0146(16) -0.0045(11) 0.0025(12) 0.0001(11)
    C15B 0.0173(15) 0.0178(13) 0.0203(17) -0.0050(11) -0.0035(12) -0.0054(11)
    C16D 0.0190(15) 0.0178(13) 0.0166(16) -0.0059(11) -0.0062(12) -0.0035(11)
    C16A 0.0141(14) 0.0225(14) 0.0164(16) -0.0069(11) 0.0012(11) -0.0004(11)
    C16B 0.0176(15) 0.0136(12) 0.0226(17) -0.0051(11) -0.0056(12) -0.0069(11)
    C16C 0.0204(15) 0.0162(13) 0.0159(16) -0.0065(11) 0.0014(12) 0.0026(11)
    C17 0.053(3) 0.084(3) 0.049(3) 0.022(2) -0.012(2) -0.009(2)
    C18 0.069(3) 0.057(2) 0.047(3) -0.021(2) -0.016(2) -0.0057(19)
    C19 0.048(2) 0.040(2) 0.037(2) -0.0070(18) -0.0011(18) -0.0144(16)
    O1 0.103(3) 0.0353(16) 0.165(4) -0.0102(17) -0.084(3) 0.0227(19)
    O8W 0.0199(11) 0.0258(10) 0.0300(13) -0.0074(9) -0.0011(9) -0.0033(9)
    O1D 0.0172(11) 0.0290(10) 0.0200(12) -0.0073(8) -0.0032(8) -0.0018(8)
    O1B 0.0225(11) 0.0149(9) 0.0169(11) -0.0042(8) 0.0033(8) -0.0019(7)
    O1A 0.0189(10) 0.0165(9) 0.0197(11) -0.0063(8) 0.0003(8) -0.0033(7)
    O1C 0.0216(11) 0.0155(9) 0.0198(11) -0.0070(8) -0.0083(8) 0.0000(7)
    O2 0.0306(13) 0.0307(12) 0.0384(14) -0.0079(10) -0.0061(10) -0.0040(10)
    O7W 0.0264(12) 0.0328(11) 0.0251(12) -0.0118(9) -0.0072(9) -0.0073(9)
    O2A 0.0198(11) 0.0222(10) 0.0452(14) -0.0046(9) -0.0061(10) -0.0130(9)
    O2D 0.0144(10) 0.0270(10) 0.0177(11) -0.0042(8) -0.0011(8) -0.0047(8)
    O2B 0.0249(11) 0.0158(9) 0.0261(12) -0.0048(8) 0.0080(9) -0.0022(8)
    O2C 0.0282(11) 0.0161(9) 0.0189(11) -0.0072(8) -0.0082(9) 0.0001(8)
    O3D 0.0179(10) 0.0179(9) 0.0155(11) -0.0039(8) -0.0016(8) -0.0002(7)
    O6W 0.0273(11) 0.0196(10) 0.0193(12) -0.0060(8) -0.0020(9) -0.0023(8)
    O3B 0.0168(10) 0.0165(9) 0.0183(11) -0.0004(8) -0.0033(8) -0.0021(7)
    O3C 0.0197(10) 0.0138(9) 0.0211(11) -0.0042(8) -0.0063(8) -0.0002(7)
    O3A 0.0165(10) 0.0158(9) 0.0229(12) -0.0045(8) -0.0047(8) -0.0002(8)
    O3 0.104(4) 0.224(7) 0.270(8) 0.043(4) -0.106(5) -0.061(6)
    O4 0.0406(16) 0.0706(18) 0.0457(17) -0.0214(14) -0.0199(13) 0.0188(13)
    O4D 0.0149(10) 0.0179(9) 0.0193(11) -0.0019(8) -0.0019(8) 0.0010(7)
    O5W 0.0310(12) 0.0202(10) 0.0293(13) -0.0089(9) 0.0031(10) -0.0051(8)
    O4B 0.0172(10) 0.0161(9) 0.0190(11) -0.0035(8) -0.0037(8) -0.0005(7)
    O4C 0.0223(11) 0.0174(9) 0.0187(11) -0.0046(8) -0.0040(8) -0.0021(8)
    O4A 0.0173(10) 0.0148(9) 0.0222(11) -0.0016(8) -0.0039(8) -0.0034(8)
    O5 0.0405(15) 0.0359(13) 0.0365(16) -0.0113(11) 0.0006(12) -0.0125(11)
    O6 0.0431(17) 0.0649(17) 0.0472(18) -0.0088(14) -0.0011(13) -0.0249(13)
    N1 0.0401(19) 0.0296(16) 0.068(2) -0.0043(13) -0.0206(16) 0.0076(14)
    N1B 0.0364(16) 0.0187(12) 0.0188(15) -0.0052(11) -0.0029(12) 0.0030(10)
    N1A 0.0258(14) 0.0132(11) 0.0294(15) -0.0022(10) -0.0003(11) -0.0031(10)
    N1C 0.0273(14) 0.0236(13) 0.0240(15) -0.0087(11) -0.0124(11) 0.0033(10)
    N2B 0.0314(15) 0.0176(11) 0.0189(14) -0.0017(10) -0.0106(11) -0.0006(9)
    N2A 0.0238(14) 0.0176(12) 0.0377(17) -0.0030(10) -0.0060(12) 0.0017(11)
    N2C 0.0254(14) 0.0216(12) 0.0203(14) -0.0045(10) -0.0089(11) 0.0044(10)
    N2 0.0214(14) 0.0257(13) 0.0288(16) -0.0089(11) -0.0018(11) -0.0022(10)
    N3D 0.0171(13) 0.0308(13) 0.0262(16) -0.0040(11) -0.0040(11) -0.0058(11)
    N3 0.047(3) 0.127(4) 0.063(3) 0.000(3) -0.003(2) -0.043(3)
    N4 0.0301(16) 0.0447(16) 0.0319(18) -0.0144(13) -0.0062(13) 0.0107(13)
    N4D 0.0153(13) 0.0216(12) 0.0271(16) -0.0025(10) -0.0035(11) -0.0055(10)
    N5 0.0306(16) 0.0328(15) 0.0346(18) -0.0089(12) 0.0034(13) -0.0150(12)
    N6 0.0412(19) 0.0437(17) 0.042(2) 0.0008(14) -0.0090(15) -0.0052(14)
_geom_special_details
;
All e.s.d.'s (except the e.s.d. in the dihedral angle between two l.s. planes)
are estimated using the full covariance matrix. The cell e.s.d.'s are taken
into account individually in the estimation of e.s.d.'s in distances, angles
and torsion angles; correlations between e.s.d.'s in cell parameters are only
used when they are defined by crystal symmetry. An approximate (isotropic)
treatment of cell e.s.d.'s is used for estimating e.s.d.'s involving l.s.
planes.
;
loop_
    _geom_bond_atom_site_label_1
    _geom_bond_atom_site_label_2
    _geom_bond_site_symmetry_2
    _geom_bond_distance
    _geom_bond_publ_flag
    Zn1 O4C . 1.9679(19) ?
    Zn1 O2A . 1.9686(18) ?
    Zn1 O4D . 1.9857(18) ?
    Zn1 O1A . 2.1037(17) ?
    Zn1 O3D . 2.1604(18) ?
    Zn2 O4D . 1.9586(18) ?
    Zn2 O2B . 1.9707(19) ?
    Zn2 O4A . 2.0111(18) ?
    Zn2 O1B . 2.0945(17) ?
    Zn2 O3A . 2.1599(18) ?
    Zn3 O4A . 1.9556(17) ?
    Zn3 O2C . 1.9877(17) ?
    Zn3 O4B . 1.9930(18) ?
    Zn3 O1C . 2.0982(18) ?
    Zn3 O3B . 2.1476(18) ?
    Zn4 O1D . 1.9618(19) ?
    Zn4 O4B . 1.9712(17) ?
    Zn4 O4C . 1.9832(17) ?
    Zn4 O2D . 2.0947(18) ?
    Zn4 O3C . 2.1553(18) ?
    Zn5 O1A . 2.0026(18) ?
    Zn5 O3A . 2.0090(17) ?
    Zn5 O5W . 2.033(2) ?
    Zn5 N1A . 2.082(2) ?
    Zn5 N2A . 2.094(2) ?
    Zn6 O1B . 1.9821(17) ?
    Zn6 O3B . 2.0121(18) ?
    Zn6 O6W . 2.0468(18) ?
    Zn6 N2B . 2.066(2) ?
    Zn6 N1B . 2.076(2) ?
    Zn7 O1C . 1.9892(17) ?
    Zn7 O3C . 2.0084(17) ?
    Zn7 O7W . 2.029(2) ?
    Zn7 N2C . 2.055(2) ?
    Zn7 N1C . 2.102(2) ?
    Zn8 O2D . 2.0145(19) ?
    Zn8 O3D . 2.0233(18) ?
    Zn8 O8W . 2.0341(18) ?
    Zn8 N3D . 2.070(2) ?
    Zn8 N4D . 2.072(2) ?
    C1 O1 . 1.195(4) ?
    C1 N1 . 1.319(4) ?
    C1 H1 . 0.9300 ?
    C1C C6C . 1.409(4) ?
    C1C C2C . 1.414(3) ?
    C1C C7C . 1.441(4) ?
    C1B C2B . 1.404(4) ?
    C1B C6B . 1.416(4) ?
    C1B C7B . 1.448(4) ?
    C1D O1D . 1.334(3) ?
    C1D C2D . 1.389(4) ?
    C1D C6D . 1.429(4) ?
    C1A C6A . 1.411(4) ?
    C1A C2A . 1.419(4) ?
    C1A C7A . 1.433(4) ?
    C2 N1 . 1.450(6) ?
    C2 H2E . 0.9600 ?
    C2 H2F . 0.9600 ?
    C2 H2G . 0.9600 ?
    C2C C3C . 1.376(4) ?
    C2C H2C . 0.9300 ?
    C2D C3D . 1.390(4) ?
    C2D H2D . 0.9300 ?
    C2B C3B . 1.370(4) ?
    C2B H2B . 0.9300 ?
    C2A C3A . 1.356(5) ?
    C2A H2A . 0.9300 ?
    C3 N1 . 1.434(5) ?
    C3 H3E . 0.9600 ?
    C3 H3F . 0.9600 ?
    C3 H3G . 0.9600 ?
    C3C C4C . 1.396(4) ?
    C3C H3C . 0.9300 ?
    C3B C4B . 1.388(4) ?
    C3B H3B . 0.9300 ?
    C3D C4D . 1.357(5) ?
    C3D H3D . 0.9300 ?
    C3A C4A . 1.405(4) ?
    C3A H3A . 0.9300 ?
    C4 O2 . 1.237(3) ?
    C4 N2 . 1.319(4) ?
    C4 H4 . 0.9300 ?
    C4C C5C . 1.389(3) ?
    C4C H4C . 0.9300 ?
    C4A C5A . 1.390(4) ?
    C4A H4A . 0.9300 ?
    C4B C5B . 1.384(4) ?
    C4B H4B . 0.9300 ?
    C4D C5D . 1.419(4) ?
    C4D H4D . 0.9300 ?
    C5 N2 . 1.450(4) ?
    C5 H5E . 0.9600 ?
    C5 H5F . 0.9600 ?
    C5 H5G . 0.9600 ?
    C5B O2B . 1.340(3) ?
    C5B C6B . 1.420(4) ?
    C5C O2C . 1.326(3) ?
    C5C C6C . 1.431(4) ?
    C5A O2A . 1.338(3) ?
    C5A C6A . 1.412(4) ?
    C5D C6D . 1.403(4) ?
    C5D C7D . 1.442(4) ?
    C6 N2 . 1.440(4) ?
    C6 H6E . 0.9600 ?
    C6 H6F . 0.9600 ?
    C6 H6G . 0.9600 ?
    C6C O1C . 1.334(3) ?
    C6D O2D . 1.333(3) ?
    C6B O1B . 1.344(3) ?
    C6A O1A . 1.348(3) ?
    C7 O3 . 1.288(9) ?
    C7 N3 . 1.294(7) ?
    C7 H7 . 0.9300 ?
    C7A N1A . 1.263(4) ?
    C7A H7A . 0.9300 ?
    C7C N1C . 1.274(3) ?
    C7C H7C . 0.9300 ?
    C7B N1B . 1.267(4) ?
    C7B H7B . 0.9300 ?
    C7D N3D . 1.275(4) ?
    C7D H7D . 0.9300 ?
    C8 N3 . 1.453(7) ?
    C8 H8E . 0.9600 ?
    C8 H8F . 0.9600 ?
    C8 H8G . 0.9600 ?
    C8A N1A . 1.458(4) ?
    C8A C9A . 1.518(4) ?
    C8A H81A . 0.9700 ?
    C8A H82A . 0.9700 ?
    C8D N3D . 1.458(4) ?
    C8D C9D . 1.508(4) ?
    C8D H81D . 0.9700 ?
    C8D H82D . 0.9700 ?
    C8C N1C . 1.453(4) ?
    C8C C9C . 1.528(4) ?
    C8C H81C . 0.9700 ?
    C8C H82C . 0.9700 ?
    C8B N1B . 1.455(4) ?
    C8B C9B . 1.513(4) ?
    C8B H81B . 0.9700 ?
    C8B H82B . 0.9700 ?
    C9 N3 . 1.442(6) ?
    C9 H9E . 0.9600 ?
    C9 H9F . 0.9600 ?
    C9 H9G . 0.9600 ?
    C9B N2B . 1.464(4) ?
    C9B H91B . 0.9700 ?
    C9B H92B . 0.9700 ?
    C9A N2A . 1.467(3) ?
    C9A H91A . 0.9700 ?
    C9A H92A . 0.9700 ?
    C9C N2C . 1.462(3) ?
    C9C H91C . 0.9700 ?
    C9C H92C . 0.9700 ?
    C9D N4D . 1.463(3) ?
    C9D H91D . 0.9700 ?
    C9D H92D . 0.9700 ?
    C10 O4 . 1.238(4) ?
    C10 N4 . 1.315(4) ?
    C10 H10 . 0.9300 ?
    C10D N4D . 1.276(4) ?
    C10D C11D . 1.448(4) ?
    C10D H10D . 0.9300 ?
    C10C N2C . 1.278(3) ?
    C10C C11C . 1.434(4) ?
    C10C H10C . 0.9300 ?
    C10A N2A . 1.266(4) ?
    C10A C11A . 1.451(4) ?
    C10A H10A . 0.9300 ?
    C10B N2B . 1.270(4) ?
    C10B C11B . 1.441(4) ?
    C10B H10B . 0.9300 ?
    C11 N4 . 1.454(4) ?
    C11 H11E . 0.9600 ?
    C11 H11F . 0.9600 ?
    C11 H11G . 0.9600 ?
    C11A C16A . 1.404(4) ?
    C11A C12A . 1.408(4) ?
    C11B C12B . 1.408(4) ?
    C11B C16B . 1.414(4) ?
    C11D C12D . 1.402(4) ?
    C11D C16D . 1.412(4) ?
    C11C C16C . 1.411(4) ?
    C11C C12C . 1.414(4) ?
    C12 N4 . 1.432(4) ?
    C12 H12E . 0.9600 ?
    C12 H12F . 0.9600 ?
    C12 H12G . 0.9600 ?
    C12B C13B . 1.364(4) ?
    C12B H12B . 0.9300 ?
    C12D C13D . 1.371(4) ?
    C12D H12D . 0.9300 ?
    C12A C13A . 1.376(4) ?
    C12A H12A . 0.9300 ?
    C12C C13C . 1.369(4) ?
    C12C H12C . 0.9300 ?
    C13 O5 . 1.235(4) ?
    C13 N5 . 1.322(4) ?
    C13 H13 . 0.9300 ?
    C13A C14A . 1.395(4) ?
    C13A H13A . 0.9300 ?
    C13C C14C . 1.395(4) ?
    C13C H13C . 0.9300 ?
    C13B C14B . 1.387(4) ?
    C13B H13B . 0.9300 ?
    C13D C14D . 1.389(4) ?
    C13D H13D . 0.9300 ?
    C14 N5 . 1.456(4) ?
    C14 H14E . 0.9600 ?
    C14 H14F . 0.9600 ?
    C14 H14G . 0.9600 ?
    C14D C15D . 1.373(4) ?
    C14D H14D . 0.9300 ?
    C14B C15B . 1.385(4) ?
    C14B H14B . 0.9300 ?
    C14A C15A . 1.376(4) ?
    C14A H14A . 0.9300 ?
    C14C C15C . 1.382(4) ?
    C14C H14C . 0.9300 ?
    C15 N5 . 1.439(4) ?
    C15 H15E . 0.9600 ?
    C15 H15F . 0.9600 ?
    C15 H15G . 0.9600 ?
    C15D O4D . 1.358(3) ?
    C15D C16D . 1.417(4) ?
    C15A O4A . 1.354(3) ?
    C15A C16A . 1.433(4) ?
    C15C O4C . 1.365(3) ?
    C15C C16C . 1.419(4) ?
    C15B O4B . 1.352(3) ?
    C15B C16B . 1.423(4) ?
    C16D O3D . 1.336(3) ?
    C16A O3A . 1.329(3) ?
    C16B O3B . 1.327(3) ?
    C16C O3C . 1.338(3) ?
    C17 N6 . 1.458(5) ?
    C17 H17E . 0.9600 ?
    C17 H17F . 0.9600 ?
    C17 H17G . 0.9600 ?
    C18 N6 . 1.439(4) ?
    C18 H18E . 0.9600 ?
    C18 H18F . 0.9600 ?
    C18 H18G . 0.9600 ?
    C19 O6 . 1.230(4) ?
    C19 N6 . 1.343(4) ?
    C19 H19 . 0.9300 ?
    O8W H81W . 0.8500 ?
    O8W H82W . 0.8500 ?
    O7W H21W . 0.8500 ?
    O7W H22W . 0.8500 ?
    O6W H61W . 0.8499 ?
    O6W H62W . 0.8500 ?
    O5W H51W . 0.8500 ?
    O5W H52W . 0.8499 ?
loop_
    _geom_angle_atom_site_label_1
    _geom_angle_atom_site_label_2
    _geom_angle_atom_site_label_3
    _geom_angle_site_symmetry_1
    _geom_angle_site_symmetry_3
    _geom_angle
    _geom_angle_publ_flag
    O4C Zn1 O2A . . 108.71(8) ?
    O4C Zn1 O4D . . 127.05(7) ?
    O2A Zn1 O4D . . 123.80(8) ?
    O4C Zn1 O1A . . 101.78(7) ?
    O2A Zn1 O1A . . 80.34(7) ?
    O4D Zn1 O1A . . 93.61(7) ?
    O4C Zn1 O3D . . 96.81(7) ?
    O2A Zn1 O3D . . 89.28(7) ?
    O4D Zn1 O3D . . 78.74(7) ?
    O1A Zn1 O3D . . 160.82(7) ?
    O4D Zn2 O2B . . 116.57(8) ?
    O4D Zn2 O4A . . 121.50(7) ?
    O2B Zn2 O4A . . 120.81(8) ?
    O4D Zn2 O1B . . 103.87(7) ?
    O2B Zn2 O1B . . 81.01(7) ?
    O4A Zn2 O1B . . 95.32(7) ?
    O4D Zn2 O3A . . 93.54(7) ?
    O2B Zn2 O3A . . 87.95(7) ?
    O4A Zn2 O3A . . 78.34(7) ?
    O1B Zn2 O3A . . 162.20(7) ?
    O4A Zn3 O2C . . 120.90(7) ?
    O4A Zn3 O4B . . 120.99(7) ?
    O2C Zn3 O4B . . 117.04(7) ?
    O4A Zn3 O1C . . 104.98(7) ?
    O2C Zn3 O1C . . 80.22(7) ?
    O4B Zn3 O1C . . 94.43(7) ?
    O4A Zn3 O3B . . 92.71(7) ?
    O2C Zn3 O3B . . 87.42(7) ?
    O4B Zn3 O3B . . 79.38(7) ?
    O1C Zn3 O3B . . 161.88(7) ?
    O1D Zn4 O4B . . 115.92(7) ?
    O1D Zn4 O4C . . 119.28(8) ?
    O4B Zn4 O4C . . 124.06(8) ?
    O1D Zn4 O2D . . 81.38(7) ?
    O4B Zn4 O2D . . 100.78(7) ?
    O4C Zn4 O2D . . 95.61(7) ?
    O1D Zn4 O3C . . 89.89(8) ?
    O4B Zn4 O3C . . 92.67(7) ?
    O4C Zn4 O3C . . 79.27(7) ?
    O2D Zn4 O3C . . 166.16(7) ?
    O1A Zn5 O3A . . 97.27(7) ?
    O1A Zn5 O5W . . 101.29(8) ?
    O3A Zn5 O5W . . 94.93(7) ?
    O1A Zn5 N1A . . 88.62(8) ?
    O3A Zn5 N1A . . 165.08(9) ?
    O5W Zn5 N1A . . 97.34(8) ?
    O1A Zn5 N2A . . 146.57(9) ?
    O3A Zn5 N2A . . 88.97(8) ?
    O5W Zn5 N2A . . 110.88(9) ?
    N1A Zn5 N2A . . 78.76(9) ?
    O1B Zn6 O3B . . 98.12(7) ?
    O1B Zn6 O6W . . 104.09(8) ?
    O3B Zn6 O6W . . 96.03(7) ?
    O1B Zn6 N2B . . 138.82(8) ?
    O3B Zn6 N2B . . 88.98(9) ?
    O6W Zn6 N2B . . 115.48(8) ?
    O1B Zn6 N1B . . 88.81(8) ?
    O3B Zn6 N1B . . 168.17(9) ?
    O6W Zn6 N1B . . 91.52(9) ?
    N2B Zn6 N1B . . 79.55(10) ?
    O1C Zn7 O3C . . 97.35(7) ?
    O1C Zn7 O7W . . 107.21(8) ?
    O3C Zn7 O7W . . 94.96(7) ?
    O1C Zn7 N2C . . 135.42(9) ?
    O3C Zn7 N2C . . 90.35(8) ?
    O7W Zn7 N2C . . 115.80(9) ?
    O1C Zn7 N1C . . 87.35(8) ?
    O3C Zn7 N1C . . 168.75(8) ?
    O7W Zn7 N1C . . 93.39(9) ?
    N2C Zn7 N1C . . 79.22(9) ?
    O2D Zn8 O3D . . 97.69(7) ?
    O2D Zn8 O8W . . 107.45(8) ?
    O3D Zn8 O8W . . 94.48(7) ?
    O2D Zn8 N3D . . 88.62(9) ?
    O3D Zn8 N3D . . 168.03(8) ?
    O8W Zn8 N3D . . 93.31(8) ?
    O2D Zn8 N4D . . 142.54(8) ?
    O3D Zn8 N4D . . 89.95(8) ?
    O8W Zn8 N4D . . 108.43(8) ?
    N3D Zn8 N4D . . 78.95(9) ?
    O1 C1 N1 . . 125.4(4) ?
    O1 C1 H1 . . 117.3 ?
    N1 C1 H1 . . 117.3 ?
    C6C C1C C2C . . 119.6(2) ?
    C6C C1C C7C . . 123.1(2) ?
    C2C C1C C7C . . 116.9(2) ?
    C2B C1B C6B . . 119.7(3) ?
    C2B C1B C7B . . 116.8(3) ?
    C6B C1B C7B . . 123.5(3) ?
    O1D C1D C2D . . 122.1(3) ?
    O1D C1D C6D . . 118.2(2) ?
    C2D C1D C6D . . 119.7(3) ?
    C6A C1A C2A . . 119.2(3) ?
    C6A C1A C7A . . 123.9(3) ?
    C2A C1A C7A . . 116.8(3) ?
    N1 C2 H2E . . 109.5 ?
    N1 C2 H2F . . 109.5 ?
    H2E C2 H2F . . 109.5 ?
    N1 C2 H2G . . 109.5 ?
    H2E C2 H2G . . 109.5 ?
    H2F C2 H2G . . 109.5 ?
    C3C C2C C1C . . 121.5(3) ?
    C3C C2C H2C . . 119.3 ?
    C1C C2C H2C . . 119.3 ?
    C1D C2D C3D . . 121.3(3) ?
    C1D C2D H2D . . 119.4 ?
    C3D C2D H2D . . 119.4 ?
    C3B C2B C1B . . 120.9(3) ?
    C3B C2B H2B . . 119.6 ?
    C1B C2B H2B . . 119.6 ?
    C3A C2A C1A . . 121.1(3) ?
    C3A C2A H2A . . 119.4 ?
    C1A C2A H2A . . 119.4 ?
    N1 C3 H3E . . 109.5 ?
    N1 C3 H3F . . 109.5 ?
    H3E C3 H3F . . 109.5 ?
    N1 C3 H3G . . 109.5 ?
    H3E C3 H3G . . 109.5 ?
    H3F C3 H3G . . 109.5 ?
    C2C C3C C4C . . 119.1(2) ?
    C2C C3C H3C . . 120.5 ?
    C4C C3C H3C . . 120.5 ?
    C2B C3B C4B . . 119.7(3) ?
    C2B C3B H3B . . 120.2 ?
    C4B C3B H3B . . 120.2 ?
    C4D C3D C2D . . 119.4(3) ?
    C4D C3D H3D . . 120.3 ?
    C2D C3D H3D . . 120.3 ?
    C2A C3A C4A . . 119.9(3) ?
    C2A C3A H3A . . 120.1 ?
    C4A C3A H3A . . 120.1 ?
    O2 C4 N2 . . 125.6(3) ?
    O2 C4 H4 . . 117.2 ?
    N2 C4 H4 . . 117.2 ?
    C5C C4C C3C . . 121.6(3) ?
    C5C C4C H4C . . 119.2 ?
    C3C C4C H4C . . 119.2 ?
    C5A C4A C3A . . 120.8(3) ?
    C5A C4A H4A . . 119.6 ?
    C3A C4A H4A . . 119.6 ?
    C5B C4B C3B . . 121.7(3) ?
    C5B C4B H4B . . 119.1 ?
    C3B C4B H4B . . 119.1 ?
    C3D C4D C5D . . 121.8(3) ?
    C3D C4D H4D . . 119.1 ?
    C5D C4D H4D . . 119.1 ?
    N2 C5 H5E . . 109.5 ?
    N2 C5 H5F . . 109.5 ?
    H5E C5 H5F . . 109.5 ?
    N2 C5 H5G . . 109.5 ?
    H5E C5 H5G . . 109.5 ?
    H5F C5 H5G . . 109.5 ?
    O2B C5B C4B . . 122.5(3) ?
    O2B C5B C6B . . 118.2(2) ?
    C4B C5B C6B . . 119.3(3) ?
    O2C C5C C4C . . 122.6(2) ?
    O2C C5C C6C . . 117.8(2) ?
    C4C C5C C6C . . 119.6(2) ?
    O2A C5A C4A . . 122.2(3) ?
    O2A C5A C6A . . 118.1(2) ?
    C4A C5A C6A . . 119.7(3) ?
    C6D C5D C4D . . 119.3(3) ?
    C6D C5D C7D . . 124.2(3) ?
    C4D C5D C7D . . 116.4(3) ?
    N2 C6 H6E . . 109.5 ?
    N2 C6 H6F . . 109.5 ?
    H6E C6 H6F . . 109.5 ?
    N2 C6 H6G . . 109.5 ?
    H6E C6 H6G . . 109.5 ?
    H6F C6 H6G . . 109.5 ?
    O1C C6C C1C . . 125.5(2) ?
    O1C C6C C5C . . 115.9(2) ?
    C1C C6C C5C . . 118.6(2) ?
    O2D C6D C5D . . 125.3(3) ?
    O2D C6D C1D . . 116.2(2) ?
    C5D C6D C1D . . 118.4(3) ?
    O1B C6B C1B . . 125.4(2) ?
    O1B C6B C5B . . 115.9(2) ?
    C1B C6B C5B . . 118.7(3) ?
    O1A C6A C1A . . 125.1(3) ?
    O1A C6A C5A . . 115.7(2) ?
    C1A C6A C5A . . 119.2(2) ?
    O3 C7 N3 . . 119.7(9) ?
    O3 C7 H7 . . 120.1 ?
    N3 C7 H7 . . 120.1 ?
    N1A C7A C1A . . 126.2(2) ?
    N1A C7A H7A . . 116.9 ?
    C1A C7A H7A . . 116.9 ?
    N1C C7C C1C . . 124.9(3) ?
    N1C C7C H7C . . 117.6 ?
    C1C C7C H7C . . 117.6 ?
    N1B C7B C1B . . 124.7(3) ?
    N1B C7B H7B . . 117.7 ?
    C1B C7B H7B . . 117.7 ?
    N3D C7D C5D . . 125.2(3) ?
    N3D C7D H7D . . 117.4 ?
    C5D C7D H7D . . 117.4 ?
    N3 C8 H8E . . 109.5 ?
    N3 C8 H8F . . 109.5 ?
    H8E C8 H8F . . 109.5 ?
    N3 C8 H8G . . 109.5 ?
    H8E C8 H8G . . 109.5 ?
    H8F C8 H8G . . 109.5 ?
    N1A C8A C9A . . 107.2(2) ?
    N1A C8A H81A . . 110.3 ?
    C9A C8A H81A . . 110.3 ?
    N1A C8A H82A . . 110.3 ?
    C9A C8A H82A . . 110.3 ?
    H81A C8A H82A . . 108.5 ?
    N3D C8D C9D . . 107.2(2) ?
    N3D C8D H81D . . 110.3 ?
    C9D C8D H81D . . 110.3 ?
    N3D C8D H82D . . 110.3 ?
    C9D C8D H82D . . 110.3 ?
    H81D C8D H82D . . 108.5 ?
    N1C C8C C9C . . 106.4(2) ?
    N1C C8C H81C . . 110.5 ?
    C9C C8C H81C . . 110.5 ?
    N1C C8C H82C . . 110.5 ?
    C9C C8C H82C . . 110.5 ?
    H81C C8C H82C . . 108.6 ?
    N1B C8B C9B . . 106.4(2) ?
    N1B C8B H81B . . 110.5 ?
    C9B C8B H81B . . 110.5 ?
    N1B C8B H82B . . 110.5 ?
    C9B C8B H82B . . 110.5 ?
    H81B C8B H82B . . 108.6 ?
    N3 C9 H9E . . 109.5 ?
    N3 C9 H9F . . 109.5 ?
    H9E C9 H9F . . 109.5 ?
    N3 C9 H9G . . 109.5 ?
    H9E C9 H9G . . 109.5 ?
    H9F C9 H9G . . 109.5 ?
    N2B C9B C8B . . 108.0(3) ?
    N2B C9B H91B . . 110.1 ?
    C8B C9B H91B . . 110.1 ?
    N2B C9B H92B . . 110.1 ?
    C8B C9B H92B . . 110.1 ?
    H91B C9B H92B . . 108.4 ?
    N2A C9A C8A . . 108.9(2) ?
    N2A C9A H91A . . 109.9 ?
    C8A C9A H91A . . 109.9 ?
    N2A C9A H92A . . 109.9 ?
    C8A C9A H92A . . 109.9 ?
    H91A C9A H92A . . 108.3 ?
    N2C C9C C8C . . 108.1(2) ?
    N2C C9C H91C . . 110.1 ?
    C8C C9C H91C . . 110.1 ?
    N2C C9C H92C . . 110.1 ?
    C8C C9C H92C . . 110.1 ?
    H91C C9C H92C . . 108.4 ?
    N4D C9D C8D . . 107.8(2) ?
    N4D C9D H91D . . 110.1 ?
    C8D C9D H91D . . 110.1 ?
    N4D C9D H92D . . 110.1 ?
    C8D C9D H92D . . 110.1 ?
    H91D C9D H92D . . 108.5 ?
    O4 C10 N4 . . 124.4(3) ?
    O4 C10 H10 . . 117.8 ?
    N4 C10 H10 . . 117.8 ?
    N4D C10D C11D . . 125.6(3) ?
    N4D C10D H10D . . 117.2 ?
    C11D C10D H10D . . 117.2 ?
    N2C C10C C11C . . 126.2(3) ?
    N2C C10C H10C . . 116.9 ?
    C11C C10C H10C . . 116.9 ?
    N2A C10A C11A . . 126.0(3) ?
    N2A C10A H10A . . 117.0 ?
    C11A C10A H10A . . 117.0 ?
    N2B C10B C11B . . 125.9(3) ?
    N2B C10B H10B . . 117.1 ?
    C11B C10B H10B . . 117.1 ?
    N4 C11 H11E . . 109.5 ?
    N4 C11 H11F . . 109.5 ?
    H11E C11 H11F . . 109.5 ?
    N4 C11 H11G . . 109.5 ?
    H11E C11 H11G . . 109.5 ?
    H11F C11 H11G . . 109.5 ?
    C16A C11A C12A . . 119.9(3) ?
    C16A C11A C10A . . 123.7(3) ?
    C12A C11A C10A . . 116.3(3) ?
    C12B C11B C16B . . 119.6(3) ?
    C12B C11B C10B . . 116.8(3) ?
    C16B C11B C10B . . 123.5(3) ?
    C12D C11D C16D . . 119.9(3) ?
    C12D C11D C10D . . 115.7(3) ?
    C16D C11D C10D . . 124.4(3) ?
    C16C C11C C12C . . 119.7(3) ?
    C16C C11C C10C . . 124.1(2) ?
    C12C C11C C10C . . 116.1(3) ?
    N4 C12 H12E . . 109.5 ?
    N4 C12 H12F . . 109.5 ?
    H12E C12 H12F . . 109.5 ?
    N4 C12 H12G . . 109.5 ?
    H12E C12 H12G . . 109.5 ?
    H12F C12 H12G . . 109.5 ?
    C13B C12B C11B . . 121.6(3) ?
    C13B C12B H12B . . 119.2 ?
    C11B C12B H12B . . 119.2 ?
    C13D C12D C11D . . 121.4(3) ?
    C13D C12D H12D . . 119.3 ?
    C11D C12D H12D . . 119.3 ?
    C13A C12A C11A . . 121.6(3) ?
    C13A C12A H12A . . 119.2 ?
    C11A C12A H12A . . 119.2 ?
    C13C C12C C11C . . 121.2(3) ?
    C13C C12C H12C . . 119.4 ?
    C11C C12C H12C . . 119.4 ?
    O5 C13 N5 . . 125.2(3) ?
    O5 C13 H13 . . 117.4 ?
    N5 C13 H13 . . 117.4 ?
    C12A C13A C14A . . 118.8(3) ?
    C12A C13A H13A . . 120.6 ?
    C14A C13A H13A . . 120.6 ?
    C12C C13C C14C . . 119.3(3) ?
    C12C C13C H13C . . 120.4 ?
    C14C C13C H13C . . 120.4 ?
    C12B C13B C14B . . 119.1(3) ?
    C12B C13B H13B . . 120.4 ?
    C14B C13B H13B . . 120.4 ?
    C12D C13D C14D . . 119.0(3) ?
    C12D C13D H13D . . 120.5 ?
    C14D C13D H13D . . 120.5 ?
    N5 C14 H14E . . 109.5 ?
    N5 C14 H14F . . 109.5 ?
    H14E C14 H14F . . 109.5 ?
    N5 C14 H14G . . 109.5 ?
    H14E C14 H14G . . 109.5 ?
    H14F C14 H14G . . 109.5 ?
    C15D C14D C13D . . 121.3(3) ?
    C15D C14D H14D . . 119.3 ?
    C13D C14D H14D . . 119.3 ?
    C15B C14B C13B . . 121.6(3) ?
    C15B C14B H14B . . 119.2 ?
    C13B C14B H14B . . 119.2 ?
    C15A C14A C13A . . 121.4(3) ?
    C15A C14A H14A . . 119.3 ?
    C13A C14A H14A . . 119.3 ?
    C15C C14C C13C . . 121.0(3) ?
    C15C C14C H14C . . 119.5 ?
    C13C C14C H14C . . 119.5 ?
    N5 C15 H15E . . 109.5 ?
    N5 C15 H15F . . 109.5 ?
    H15E C15 H15F . . 109.5 ?
    N5 C15 H15G . . 109.5 ?
    H15E C15 H15G . . 109.5 ?
    H15F C15 H15G . . 109.5 ?
    O4D C15D C14D . . 122.3(2) ?
    O4D C15D C16D . . 117.0(2) ?
    C14D C15D C16D . . 120.8(3) ?
    O4A C15A C14A . . 122.4(2) ?
    O4A C15A C16A . . 117.1(2) ?
    C14A C15A C16A . . 120.4(3) ?
    O4C C15C C14C . . 121.9(2) ?
    O4C C15C C16C . . 117.4(2) ?
    C14C C15C C16C . . 120.5(3) ?
    O4B C15B C14B . . 122.2(3) ?
    O4B C15B C16B . . 117.8(2) ?
    C14B C15B C16B . . 119.9(3) ?
    O3D C16D C11D . . 125.7(2) ?
    O3D C16D C15D . . 116.7(2) ?
    C11D C16D C15D . . 117.6(3) ?
    O3A C16A C11A . . 125.9(2) ?
    O3A C16A C15A . . 116.2(2) ?
    C11A C16A C15A . . 117.8(2) ?
    O3B C16B C11B . . 125.4(3) ?
    O3B C16B C15B . . 116.6(2) ?
    C11B C16B C15B . . 118.0(2) ?
    O3C C16C C11C . . 125.7(2) ?
    O3C C16C C15C . . 116.4(2) ?
    C11C C16C C15C . . 117.9(2) ?
    N6 C17 H17E . . 109.5 ?
    N6 C17 H17F . . 109.5 ?
    H17E C17 H17F . . 109.5 ?
    N6 C17 H17G . . 109.5 ?
    H17E C17 H17G . . 109.5 ?
    H17F C17 H17G . . 109.5 ?
    N6 C18 H18E . . 109.5 ?
    N6 C18 H18F . . 109.5 ?
    H18E C18 H18F . . 109.5 ?
    N6 C18 H18G . . 109.5 ?
    H18E C18 H18G . . 109.5 ?
    H18F C18 H18G . . 109.5 ?
    O6 C19 N6 . . 123.3(3) ?
    O6 C19 H19 . . 118.4 ?
    N6 C19 H19 . . 118.4 ?
    Zn8 O8W H81W . . 109.6 ?
    Zn8 O8W H82W . . 109.3 ?
    H81W O8W H82W . . 109.8 ?
    C1D O1D Zn4 . . 112.90(17) ?
    C6B O1B Zn6 . . 127.45(15) ?
    C6B O1B Zn2 . . 110.90(15) ?
    Zn6 O1B Zn2 . . 121.33(9) ?
    C6A O1A Zn5 . . 128.11(17) ?
    C6A O1A Zn1 . . 109.46(16) ?
    Zn5 O1A Zn1 . . 120.59(8) ?
    C6C O1C Zn7 . . 128.69(16) ?
    C6C O1C Zn3 . . 111.46(15) ?
    Zn7 O1C Zn3 . . 119.81(8) ?
    Zn7 O7W H21W . . 109.6 ?
    Zn7 O7W H22W . . 109.3 ?
    H21W O7W H22W . . 109.8 ?
    C5A O2A Zn1 . . 112.43(18) ?
    C6D O2D Zn8 . . 128.15(17) ?
    C6D O2D Zn4 . . 109.64(16) ?
    Zn8 O2D Zn4 . . 121.49(9) ?
    C5B O2B Zn2 . . 113.89(16) ?
    C5C O2C Zn3 . . 114.44(16) ?
    C16D O3D Zn8 . . 126.48(16) ?
    C16D O3D Zn1 . . 106.15(15) ?
    Zn8 O3D Zn1 . . 120.73(8) ?
    Zn6 O6W H61W . . 109.6 ?
    Zn6 O6W H62W . . 109.3 ?
    H61W O6W H62W . . 109.8 ?
    C16B O3B Zn6 . . 127.70(17) ?
    C16B O3B Zn3 . . 105.16(16) ?
    Zn6 O3B Zn3 . . 119.12(9) ?
    C16C O3C Zn7 . . 125.95(17) ?
    C16C O3C Zn4 . . 106.01(15) ?
    Zn7 O3C Zn4 . . 120.79(8) ?
    C16A O3A Zn5 . . 128.08(16) ?
    C16A O3A Zn2 . . 104.78(14) ?
    Zn5 O3A Zn2 . . 120.08(9) ?
    C15D O4D Zn2 . . 119.59(15) ?
    C15D O4D Zn1 . . 110.17(15) ?
    Zn2 O4D Zn1 . . 122.28(9) ?
    Zn5 O5W H51W . . 109.5 ?
    Zn5 O5W H52W . . 109.4 ?
    H51W O5W H52W . . 109.8 ?
    C15B O4B Zn4 . . 122.26(15) ?
    C15B O4B Zn3 . . 108.25(15) ?
    Zn4 O4B Zn3 . . 122.88(9) ?
    C15C O4C Zn1 . . 121.56(16) ?
    C15C O4C Zn4 . . 109.25(16) ?
    Zn1 O4C Zn4 . . 121.66(9) ?
    C15A O4A Zn3 . . 122.26(17) ?
    C15A O4A Zn2 . . 108.10(15) ?
    Zn3 O4A Zn2 . . 126.44(9) ?
    C1 N1 C3 . . 123.2(4) ?
    C1 N1 C2 . . 120.0(3) ?
    C3 N1 C2 . . 116.8(4) ?
    C7B N1B C8B . . 122.0(3) ?
    C7B N1B Zn6 . . 128.1(2) ?
    C8B N1B Zn6 . . 109.83(19) ?
    C7A N1A C8A . . 121.5(2) ?
    C7A N1A Zn5 . . 127.8(2) ?
    C8A N1A Zn5 . . 110.20(17) ?
    C7C N1C C8C . . 121.0(2) ?
    C7C N1C Zn7 . . 127.8(2) ?
    C8C N1C Zn7 . . 110.97(17) ?
    C10B N2B C9B . . 118.8(3) ?
    C10B N2B Zn6 . . 127.7(2) ?
    C9B N2B Zn6 . . 113.38(19) ?
    C10A N2A C9A . . 118.3(3) ?
    C10A N2A Zn5 . . 127.1(2) ?
    C9A N2A Zn5 . . 114.19(19) ?
    C10C N2C C9C . . 119.1(2) ?
    C10C N2C Zn7 . . 126.4(2) ?
    C9C N2C Zn7 . . 114.42(17) ?
    C4 N2 C6 . . 121.5(2) ?
    C4 N2 C5 . . 122.8(2) ?
    C6 N2 C5 . . 115.7(2) ?
    C7D N3D C8D . . 120.9(3) ?
    C7D N3D Zn8 . . 128.3(2) ?
    C8D N3D Zn8 . . 110.20(19) ?
    C7 N3 C9 . . 122.5(6) ?
    C7 N3 C8 . . 121.3(7) ?
    C9 N3 C8 . . 116.2(5) ?
    C10 N4 C12 . . 121.2(3) ?
    C10 N4 C11 . . 122.8(3) ?
    C12 N4 C11 . . 115.6(3) ?
    C10D N4D C9D . . 118.5(2) ?
    C10D N4D Zn8 . . 127.0(2) ?
    C9D N4D Zn8 . . 114.52(18) ?
    C13 N5 C15 . . 122.3(3) ?
    C13 N5 C14 . . 119.9(3) ?
    C15 N5 C14 . . 117.4(3) ?
    C19 N6 C18 . . 121.2(3) ?
    C19 N6 C17 . . 120.0(3) ?
    C18 N6 C17 . . 118.3(3) ?
loop_
    _geom_torsion_atom_site_label_1
    _geom_torsion_atom_site_label_2
    _geom_torsion_atom_site_label_3
    _geom_torsion_atom_site_label_4
    _geom_torsion_site_symmetry_1
    _geom_torsion_site_symmetry_2
    _geom_torsion_site_symmetry_3
    _geom_torsion_site_symmetry_4
    _geom_torsion
    _geom_torsion_publ_flag
    C6C C1C C2C C3C . . . . -1.0(4) ?
    C7C C1C C2C C3C . . . . 171.6(3) ?
    O1D C1D C2D C3D . . . . 178.0(3) ?
    C6D C1D C2D C3D . . . . -3.3(4) ?
    C6B C1B C2B C3B . . . . 0.2(5) ?
    C7B C1B C2B C3B . . . . -176.7(3) ?
    C6A C1A C2A C3A . . . . 0.3(5) ?
    C7A C1A C2A C3A . . . . 176.8(3) ?
    C1C C2C C3C C4C . . . . -0.8(4) ?
    C1B C2B C3B C4B . . . . 1.1(5) ?
    C1D C2D C3D C4D . . . . 0.8(5) ?
    C1A C2A C3A C4A . . . . 1.3(5) ?
    C2C C3C C4C C5C . . . . 1.3(4) ?
    C2A C3A C4A C5A . . . . -0.2(5) ?
    C2B C3B C4B C5B . . . . -0.1(5) ?
    C2D C3D C4D C5D . . . . 1.3(5) ?
    C3B C4B C5B O2B . . . . 179.6(3) ?
    C3B C4B C5B C6B . . . . -2.1(5) ?
    C3C C4C C5C O2C . . . . 179.0(3) ?
    C3C C4C C5C C6C . . . . 0.1(4) ?
    C3A C4A C5A O2A . . . . 178.8(3) ?
    C3A C4A C5A C6A . . . . -2.5(5) ?
    C3D C4D C5D C6D . . . . -0.8(5) ?
    C3D C4D C5D C7D . . . . -178.2(3) ?
    C2C C1C C6C O1C . . . . -177.5(2) ?
    C7C C1C C6C O1C . . . . 10.4(4) ?
    C2C C1C C6C C5C . . . . 2.3(4) ?
    C7C C1C C6C C5C . . . . -169.9(3) ?
    O2C C5C C6C O1C . . . . -1.1(3) ?
    C4C C5C C6C O1C . . . . 177.9(2) ?
    O2C C5C C6C C1C . . . . 179.2(2) ?
    C4C C5C C6C C1C . . . . -1.8(4) ?
    C4D C5D C6D O2D . . . . -179.5(3) ?
    C7D C5D C6D O2D . . . . -2.4(4) ?
    C4D C5D C6D C1D . . . . -1.6(4) ?
    C7D C5D C6D C1D . . . . 175.5(3) ?
    O1D C1D C6D O2D . . . . 0.5(4) ?
    C2D C1D C6D O2D . . . . -178.3(2) ?
    O1D C1D C6D C5D . . . . -177.6(2) ?
    C2D C1D C6D C5D . . . . 3.6(4) ?
    C2B C1B C6B O1B . . . . 177.4(3) ?
    C7B C1B C6B O1B . . . . -5.9(5) ?
    C2B C1B C6B C5B . . . . -2.4(4) ?
    C7B C1B C6B C5B . . . . 174.3(3) ?
    O2B C5B C6B O1B . . . . 1.8(4) ?
    C4B C5B C6B O1B . . . . -176.5(3) ?
    O2B C5B C6B C1B . . . . -178.3(3) ?
    C4B C5B C6B C1B . . . . 3.4(4) ?
    C2A C1A C6A O1A . . . . 175.5(3) ?
    C7A C1A C6A O1A . . . . -0.8(5) ?
    C2A C1A C6A C5A . . . . -3.0(4) ?
    C7A C1A C6A C5A . . . . -179.3(3) ?
    O2A C5A C6A O1A . . . . 4.2(4) ?
    C4A C5A C6A O1A . . . . -174.5(3) ?
    O2A C5A C6A C1A . . . . -177.2(3) ?
    C4A C5A C6A C1A . . . . 4.1(5) ?
    C6A C1A C7A N1A . . . . 0.3(5) ?
    C2A C1A C7A N1A . . . . -176.1(3) ?
    C6C C1C C7C N1C . . . . -9.6(4) ?
    C2C C1C C7C N1C . . . . 178.0(3) ?
    C2B C1B C7B N1B . . . . -174.0(3) ?
    C6B C1B C7B N1B . . . . 9.1(5) ?
    C6D C5D C7D N3D . . . . 5.1(5) ?
    C4D C5D C7D N3D . . . . -177.6(3) ?
    N1B C8B C9B N2B . . . . 49.8(3) ?
    N1A C8A C9A N2A . . . . -45.1(3) ?
    N1C C8C C9C N2C . . . . -48.4(3) ?
    N3D C8D C9D N4D . . . . 47.0(3) ?
    N2A C10A C11A C16A . . . . 5.4(5) ?
    N2A C10A C11A C12A . . . . -175.7(3) ?
    N2B C10B C11B C12B . . . . 172.5(2) ?
    N2B C10B C11B C16B . . . . -7.1(4) ?
    N4D C10D C11D C12D . . . . 173.3(3) ?
    N4D C10D C11D C16D . . . . -7.0(4) ?
    N2C C10C C11C C16C . . . . 7.1(5) ?
    N2C C10C C11C C12C . . . . -173.5(3) ?
    C16B C11B C12B C13B . . . . 1.5(4) ?
    C10B C11B C12B C13B . . . . -178.2(2) ?
    C16D C11D C12D C13D . . . . 1.1(4) ?
    C10D C11D C12D C13D . . . . -179.2(2) ?
    C16A C11A C12A C13A . . . . -1.3(5) ?
    C10A C11A C12A C13A . . . . 179.7(3) ?
    C16C C11C C12C C13C . . . . -1.0(4) ?
    C10C C11C C12C C13C . . . . 179.6(3) ?
    C11A C12A C13A C14A . . . . 0.8(5) ?
    C11C C12C C13C C14C . . . . 1.6(4) ?
    C11B C12B C13B C14B . . . . -2.0(4) ?
    C11D C12D C13D C14D . . . . -2.2(4) ?
    C12D C13D C14D C15D . . . . 0.6(4) ?
    C12B C13B C14B C15B . . . . -0.2(4) ?
    C12A C13A C14A C15A . . . . 0.1(4) ?
    C12C C13C C14C C15C . . . . 1.4(4) ?
    C13D C14D C15D O4D . . . . -179.6(2) ?
    C13D C14D C15D C16D . . . . 2.1(4) ?
    C13A C14A C15A O4A . . . . -176.7(3) ?
    C13A C14A C15A C16A . . . . -0.5(4) ?
    C13C C14C C15C O4C . . . . 178.5(3) ?
    C13C C14C C15C C16C . . . . -4.9(4) ?
    C13B C14B C15B O4B . . . . 179.3(2) ?
    C13B C14B C15B C16B . . . . 2.8(4) ?
    C12D C11D C16D O3D . . . . -178.5(2) ?
    C10D C11D C16D O3D . . . . 1.8(4) ?
    C12D C11D C16D C15D . . . . 1.5(4) ?
    C10D C11D C16D C15D . . . . -178.2(2) ?
    O4D C15D C16D O3D . . . . -1.5(3) ?
    C14D C15D C16D O3D . . . . 177.0(2) ?
    O4D C15D C16D C11D . . . . 178.5(2) ?
    C14D C15D C16D C11D . . . . -3.1(4) ?
    C12A C11A C16A O3A . . . . 178.7(3) ?
    C10A C11A C16A O3A . . . . -2.4(5) ?
    C12A C11A C16A C15A . . . . 0.9(4) ?
    C10A C11A C16A C15A . . . . 179.8(3) ?
    O4A C15A C16A O3A . . . . -1.6(4) ?
    C14A C15A C16A O3A . . . . -178.0(2) ?
    O4A C15A C16A C11A . . . . 176.4(2) ?
    C14A C15A C16A C11A . . . . 0.0(4) ?
    C12B C11B C16B O3B . . . . -179.0(2) ?
    C10B C11B C16B O3B . . . . 0.7(4) ?
    C12B C11B C16B C15B . . . . 1.1(4) ?
    C10B C11B C16B C15B . . . . -179.2(2) ?
    O4B C15B C16B O3B . . . . 0.2(3) ?
    C14B C15B C16B O3B . . . . 176.9(2) ?
    O4B C15B C16B C11B . . . . -179.9(2) ?
    C14B C15B C16B C11B . . . . -3.2(4) ?
    C12C C11C C16C O3C . . . . 177.8(3) ?
    C10C C11C C16C O3C . . . . -2.8(5) ?
    C12C C11C C16C C15C . . . . -2.4(4) ?
    C10C C11C C16C C15C . . . . 176.9(3) ?
    O4C C15C C16C O3C . . . . 1.8(4) ?
    C14C C15C C16C O3C . . . . -174.9(2) ?
    O4C C15C C16C C11C . . . . -178.0(2) ?
    C14C C15C C16C C11C . . . . 5.4(4) ?
    C2D C1D O1D Zn4 . . . . -171.7(2) ?
    C6D C1D O1D Zn4 . . . . 9.6(3) ?
    O4B Zn4 O1D C1D . . . . 86.74(17) ?
    O4C Zn4 O1D C1D . . . . -102.74(17) ?
    O2D Zn4 O1D C1D . . . . -11.11(16) ?
    O3C Zn4 O1D C1D . . . . 179.66(16) ?
    C1B C6B O1B Zn6 . . . . -8.8(4) ?
    C5B C6B O1B Zn6 . . . . 171.01(18) ?
    C1B C6B O1B Zn2 . . . . 177.7(2) ?
    C5B C6B O1B Zn2 . . . . -2.5(3) ?
    O3B Zn6 O1B C6B . . . . -175.4(2) ?
    O6W Zn6 O1B C6B . . . . -77.1(2) ?
    N2B Zn6 O1B C6B . . . . 86.8(2) ?
    N1B Zn6 O1B C6B . . . . 14.2(2) ?
    O3B Zn6 O1B Zn2 . . . . -2.56(11) ?
    O6W Zn6 O1B Zn2 . . . . 95.79(11) ?
    N2B Zn6 O1B Zn2 . . . . -100.36(15) ?
    N1B Zn6 O1B Zn2 . . . . -172.94(12) ?
    O4D Zn2 O1B C6B . . . . -113.39(17) ?
    O2B Zn2 O1B C6B . . . . 1.91(17) ?
    O4A Zn2 O1B C6B . . . . 122.32(17) ?
    O3A Zn2 O1B C6B . . . . 54.3(3) ?
    O4D Zn2 O1B Zn6 . . . . 72.67(11) ?
    O2B Zn2 O1B Zn6 . . . . -172.03(12) ?
    O4A Zn2 O1B Zn6 . . . . -51.63(11) ?
    O3A Zn2 O1B Zn6 . . . . -119.7(2) ?
    C1A C6A O1A Zn5 . . . . -3.7(4) ?
    C5A C6A O1A Zn5 . . . . 174.85(19) ?
    C1A C6A O1A Zn1 . . . . -168.1(2) ?
    C5A C6A O1A Zn1 . . . . 10.5(3) ?
    O3A Zn5 O1A C6A . . . . -160.5(2) ?
    O5W Zn5 O1A C6A . . . . 103.0(2) ?
    N1A Zn5 O1A C6A . . . . 5.7(2) ?
    N2A Zn5 O1A C6A . . . . -61.3(3) ?
    O3A Zn5 O1A Zn1 . . . . 2.34(11) ?
    O5W Zn5 O1A Zn1 . . . . -94.20(10) ?
    N1A Zn5 O1A Zn1 . . . . 168.59(11) ?
    N2A Zn5 O1A Zn1 . . . . 101.57(15) ?
    O4C Zn1 O1A C6A . . . . 91.96(17) ?
    O2A Zn1 O1A C6A . . . . -15.31(17) ?
    O4D Zn1 O1A C6A . . . . -139.00(17) ?
    O3D Zn1 O1A C6A . . . . -73.5(3) ?
    O4C Zn1 O1A Zn5 . . . . -73.78(11) ?
    O2A Zn1 O1A Zn5 . . . . 178.94(12) ?
    O4D Zn1 O1A Zn5 . . . . 55.25(11) ?
    O3D Zn1 O1A Zn5 . . . . 120.78(18) ?
    C1C C6C O1C Zn7 . . . . 5.3(4) ?
    C5C C6C O1C Zn7 . . . . -174.42(17) ?
    C1C C6C O1C Zn3 . . . . -177.1(2) ?
    C5C C6C O1C Zn3 . . . . 3.2(3) ?
    O3C Zn7 O1C C6C . . . . 176.1(2) ?
    O7W Zn7 O1C C6C . . . . 78.6(2) ?
    N2C Zn7 O1C C6C . . . . -85.9(2) ?
    N1C Zn7 O1C C6C . . . . -14.2(2) ?
    O3C Zn7 O1C Zn3 . . . . -1.32(11) ?
    O7W Zn7 O1C Zn3 . . . . -98.86(10) ?
    N2C Zn7 O1C Zn3 . . . . 96.71(13) ?
    N1C Zn7 O1C Zn3 . . . . 168.42(11) ?
    O4A Zn3 O1C C6C . . . . 116.39(16) ?
    O2C Zn3 O1C C6C . . . . -3.18(16) ?
    O4B Zn3 O1C C6C . . . . -119.88(16) ?
    O3B Zn3 O1C C6C . . . . -50.8(3) ?
    O4A Zn3 O1C Zn7 . . . . -65.78(11) ?
    O2C Zn3 O1C Zn7 . . . . 174.65(11) ?
    O4B Zn3 O1C Zn7 . . . . 57.95(10) ?
    O3B Zn3 O1C Zn7 . . . . 126.99(19) ?
    C4A C5A O2A Zn1 . . . . 160.9(3) ?
    C6A C5A O2A Zn1 . . . . -17.8(3) ?
    O4C Zn1 O2A C5A . . . . -81.6(2) ?
    O4D Zn1 O2A C5A . . . . 105.5(2) ?
    O1A Zn1 O2A C5A . . . . 17.65(19) ?
    O3D Zn1 O2A C5A . . . . -178.6(2) ?
    C5D C6D O2D Zn8 . . . . -1.8(4) ?
    C1D C6D O2D Zn8 . . . . -179.73(17) ?
    C5D C6D O2D Zn4 . . . . 168.5(2) ?
    C1D C6D O2D Zn4 . . . . -9.4(3) ?
    O3D Zn8 O2D C6D . . . . 172.39(19) ?
    O8W Zn8 O2D C6D . . . . -90.4(2) ?
    N3D Zn8 O2D C6D . . . . 2.6(2) ?
    N4D Zn8 O2D C6D . . . . 72.3(2) ?
    O3D Zn8 O2D Zn4 . . . . 3.13(11) ?
    O8W Zn8 O2D Zn4 . . . . 100.31(10) ?
    N3D Zn8 O2D Zn4 . . . . -166.66(11) ?
    N4D Zn8 O2D Zn4 . . . . -96.94(15) ?
    O1D Zn4 O2D C6D . . . . 11.23(16) ?
    O4B Zn4 O2D C6D . . . . -103.68(16) ?
    O4C Zn4 O2D C6D . . . . 130.05(16) ?
    O3C Zn4 O2D C6D . . . . 62.6(3) ?
    O1D Zn4 O2D Zn8 . . . . -177.71(11) ?
    O4B Zn4 O2D Zn8 . . . . 67.37(11) ?
    O4C Zn4 O2D Zn8 . . . . -58.89(11) ?
    O3C Zn4 O2D Zn8 . . . . -126.3(3) ?
    C4B C5B O2B Zn2 . . . . 178.2(2) ?
    C6B C5B O2B Zn2 . . . . 0.0(3) ?
    O4D Zn2 O2B C5B . . . . 100.08(19) ?
    O4A Zn2 O2B C5B . . . . -91.9(2) ?
    O1B Zn2 O2B C5B . . . . -1.00(19) ?
    O3A Zn2 O2B C5B . . . . -166.98(19) ?
    C4C C5C O2C Zn3 . . . . 179.2(2) ?
    C6C C5C O2C Zn3 . . . . -1.8(3) ?
    O4A Zn3 O2C C5C . . . . -99.03(18) ?
    O4B Zn3 O2C C5C . . . . 92.67(18) ?
    O1C Zn3 O2C C5C . . . . 2.66(17) ?
    O3B Zn3 O2C C5C . . . . 169.36(17) ?
    C11D C16D O3D Zn8 . . . . 7.4(3) ?
    C15D C16D O3D Zn8 . . . . -172.64(16) ?
    C11D C16D O3D Zn1 . . . . 158.5(2) ?
    C15D C16D O3D Zn1 . . . . -21.5(2) ?
    O2D Zn8 O3D C16D . . . . -151.98(18) ?
    O8W Zn8 O3D C16D . . . . 99.72(18) ?
    N3D Zn8 O3D C16D . . . . -30.7(5) ?
    N4D Zn8 O3D C16D . . . . -8.77(18) ?
    O2D Zn8 O3D Zn1 . . . . 60.66(10) ?
    O8W Zn8 O3D Zn1 . . . . -47.64(10) ?
    N3D Zn8 O3D Zn1 . . . . -178.1(3) ?
    N4D Zn8 O3D Zn1 . . . . -156.13(10) ?
    O4C Zn1 O3D C16D . . . . 153.81(15) ?
    O2A Zn1 O3D C16D . . . . -97.43(15) ?
    O4D Zn1 O3D C16D . . . . 27.30(14) ?
    O1A Zn1 O3D C16D . . . . -40.5(3) ?
    O4C Zn1 O3D Zn8 . . . . -53.03(10) ?
    O2A Zn1 O3D Zn8 . . . . 55.73(11) ?
    O4D Zn1 O3D Zn8 . . . . -179.54(11) ?
    O1A Zn1 O3D Zn8 . . . . 112.61(19) ?
    C11B C16B O3B Zn6 . . . . 8.0(3) ?
    C15B C16B O3B Zn6 . . . . -172.14(15) ?
    C11B C16B O3B Zn3 . . . . 155.8(2) ?
    C15B C16B O3B Zn3 . . . . -24.3(2) ?
    O1B Zn6 O3B C16B . . . . -147.45(19) ?
    O6W Zn6 O3B C16B . . . . 107.34(19) ?
    N2B Zn6 O3B C16B . . . . -8.17(19) ?
    N1B Zn6 O3B C16B . . . . -22.1(5) ?
    O1B Zn6 O3B Zn3 . . . . 68.57(10) ?
    O6W Zn6 O3B Zn3 . . . . -36.63(10) ?
    N2B Zn6 O3B Zn3 . . . . -152.15(10) ?
    N1B Zn6 O3B Zn3 . . . . -166.0(3) ?
    O4A Zn3 O3B C16B . . . . 150.77(14) ?
    O2C Zn3 O3B C16B . . . . -88.40(15) ?
    O4B Zn3 O3B C16B . . . . 29.73(14) ?
    O1C Zn3 O3B C16B . . . . -41.6(3) ?
    O4A Zn3 O3B Zn6 . . . . -58.05(9) ?
    O2C Zn3 O3B Zn6 . . . . 62.78(10) ?
    O4B Zn3 O3B Zn6 . . . . -179.09(10) ?
    O1C Zn3 O3B Zn6 . . . . 109.6(2) ?
    C11C C16C O3C Zn7 . . . . -8.6(4) ?
    C15C C16C O3C Zn7 . . . . 171.60(17) ?
    C11C C16C O3C Zn4 . . . . -158.6(2) ?
    C15C C16C O3C Zn4 . . . . 21.6(3) ?
    O1C Zn7 O3C C16C . . . . 147.7(2) ?
    O7W Zn7 O3C C16C . . . . -104.2(2) ?
    N2C Zn7 O3C C16C . . . . 11.7(2) ?
    N1C Zn7 O3C C16C . . . . 33.6(5) ?
    O1C Zn7 O3C Zn4 . . . . -66.33(10) ?
    O7W Zn7 O3C Zn4 . . . . 41.77(11) ?
    N2C Zn7 O3C Zn4 . . . . 157.70(11) ?
    O1D Zn4 O3C C16C . . . . 92.03(16) ?
    O4B Zn4 O3C C16C . . . . -152.03(16) ?
    O4C Zn4 O3C C16C . . . . -27.85(16) ?
    O2D Zn4 O3C C16C . . . . 41.4(4) ?
    O1D Zn4 O3C Zn7 . . . . -59.84(10) ?
    O4B Zn4 O3C Zn7 . . . . 56.11(10) ?
    O4C Zn4 O3C Zn7 . . . . -179.71(11) ?
    O2D Zn4 O3C Zn7 . . . . -110.4(3) ?
    C11A C16A O3A Zn5 . . . . -0.4(4) ?
    C15A C16A O3A Zn5 . . . . 177.49(17) ?
    C11A C16A O3A Zn2 . . . . -150.3(2) ?
    C15A C16A O3A Zn2 . . . . 27.6(3) ?
    O1A Zn5 O3A C16A . . . . 147.6(2) ?
    O5W Zn5 O3A C16A . . . . -110.3(2) ?
    N1A Zn5 O3A C16A . . . . 35.0(4) ?
    N2A Zn5 O3A C16A . . . . 0.6(2) ?
    O1A Zn5 O3A Zn2 . . . . -66.45(10) ?
    O5W Zn5 O3A Zn2 . . . . 35.62(11) ?
    N1A Zn5 O3A Zn2 . . . . -179.1(3) ?
    N2A Zn5 O3A Zn2 . . . . 146.49(11) ?
    O4D Zn2 O3A C16A . . . . -154.26(16) ?
    O2B Zn2 O3A C16A . . . . 89.24(16) ?
    O4A Zn2 O3A C16A . . . . -32.82(16) ?
    O1B Zn2 O3A C16A . . . . 37.7(3) ?
    O4D Zn2 O3A Zn5 . . . . 52.88(10) ?
    O2B Zn2 O3A Zn5 . . . . -63.62(10) ?
    O4A Zn2 O3A Zn5 . . . . 174.32(11) ?
    O1B Zn2 O3A Zn5 . . . . -115.1(2) ?
    C14D C15D O4D Zn2 . . . . 58.3(3) ?
    C16D C15D O4D Zn2 . . . . -123.3(2) ?
    C14D C15D O4D Zn1 . . . . -152.1(2) ?
    C16D C15D O4D Zn1 . . . . 26.3(3) ?
    O2B Zn2 O4D C15D . . . . -95.07(19) ?
    O4A Zn2 O4D C15D . . . . 96.95(19) ?
    O1B Zn2 O4D C15D . . . . -8.3(2) ?
    O3A Zn2 O4D C15D . . . . 175.44(18) ?
    O2B Zn2 O4D Zn1 . . . . 119.07(10) ?
    O4A Zn2 O4D Zn1 . . . . -48.90(13) ?
    O1B Zn2 O4D Zn1 . . . . -154.17(9) ?
    O3A Zn2 O4D Zn1 . . . . 29.59(11) ?
    O4C Zn1 O4D C15D . . . . -118.52(16) ?
    O2A Zn1 O4D C15D . . . . 52.99(18) ?
    O1A Zn1 O4D C15D . . . . 133.78(16) ?
    O3D Zn1 O4D C15D . . . . -28.46(16) ?
    O4C Zn1 O4D Zn2 . . . . 30.14(14) ?
    O2A Zn1 O4D Zn2 . . . . -158.34(9) ?
    O1A Zn1 O4D Zn2 . . . . -77.55(10) ?
    O3D Zn1 O4D Zn2 . . . . 120.21(11) ?
    C14B C15B O4B Zn4 . . . . 57.7(3) ?
    C16B C15B O4B Zn4 . . . . -125.7(2) ?
    C14B C15B O4B Zn3 . . . . -150.1(2) ?
    C16B C15B O4B Zn3 . . . . 26.4(3) ?
    O1D Zn4 O4B C15B . . . . -95.7(2) ?
    O4C Zn4 O4B C15B . . . . 94.2(2) ?
    O2D Zn4 O4B C15B . . . . -10.2(2) ?
    O3C Zn4 O4B C15B . . . . 173.08(19) ?
    O1D Zn4 O4B Zn3 . . . . 116.14(11) ?
    O4C Zn4 O4B Zn3 . . . . -53.88(14) ?
    O2D Zn4 O4B Zn3 . . . . -158.28(10) ?
    O3C Zn4 O4B Zn3 . . . . 24.97(11) ?
    O4A Zn3 O4B C15B . . . . -116.44(16) ?
    O2C Zn3 O4B C15B . . . . 51.85(17) ?
    O1C Zn3 O4B C15B . . . . 133.13(15) ?
    O3B Zn3 O4B C15B . . . . -29.68(15) ?
    O4A Zn3 O4B Zn4 . . . . 35.51(14) ?
    O2C Zn3 O4B Zn4 . . . . -156.20(9) ?
    O1C Zn3 O4B Zn4 . . . . -74.92(11) ?
    O3B Zn3 O4B Zn4 . . . . 122.27(11) ?
    C14C C15C O4C Zn1 . . . . -60.1(3) ?
    C16C C15C O4C Zn1 . . . . 123.3(2) ?
    C14C C15C O4C Zn4 . . . . 149.8(2) ?
    C16C C15C O4C Zn4 . . . . -26.8(3) ?
    O2A Zn1 O4C C15C . . . . 98.31(18) ?
    O4D Zn1 O4C C15C . . . . -89.13(19) ?
    O1A Zn1 O4C C15C . . . . 14.64(19) ?
    O3D Zn1 O4C C15C . . . . -170.14(17) ?
    O2A Zn1 O4C Zn4 . . . . -115.24(11) ?
    O4D Zn1 O4C Zn4 . . . . 57.32(14) ?
    O1A Zn1 O4C Zn4 . . . . 161.09(10) ?
    O3D Zn1 O4C Zn4 . . . . -23.68(11) ?
    O1D Zn4 O4C C15C . . . . -54.91(18) ?
    O4B Zn4 O4C C15C . . . . 114.79(16) ?
    O2D Zn4 O4C C15C . . . . -138.16(16) ?
    O3C Zn4 O4C C15C . . . . 28.85(15) ?
    O1D Zn4 O4C Zn1 . . . . 155.00(9) ?
    O4B Zn4 O4C Zn1 . . . . -35.29(14) ?
    O2D Zn4 O4C Zn1 . . . . 71.76(11) ?
    O3C Zn4 O4C Zn1 . . . . -121.23(11) ?
    C14A C15A O4A Zn3 . . . . -50.7(3) ?
    C16A C15A O4A Zn3 . . . . 133.0(2) ?
    C14A C15A O4A Zn2 . . . . 148.4(2) ?
    C16A C15A O4A Zn2 . . . . -27.9(3) ?
    O2C Zn3 O4A C15A . . . . 93.16(19) ?
    O4B Zn3 O4A C15A . . . . -99.00(18) ?
    O1C Zn3 O4A C15A . . . . 5.72(19) ?
    O3B Zn3 O4A C15A . . . . -178.23(18) ?
    O2C Zn3 O4A Zn2 . . . . -109.52(11) ?
    O4B Zn3 O4A Zn2 . . . . 58.32(14) ?
    O1C Zn3 O4A Zn2 . . . . 163.04(10) ?
    O3B Zn3 O4A Zn2 . . . . -20.91(11) ?
    O4D Zn2 O4A C15A . . . . 119.18(16) ?
    O2B Zn2 O4A C15A . . . . -48.30(18) ?
    O1B Zn2 O4A C15A . . . . -130.99(16) ?
    O3A Zn2 O4A C15A . . . . 32.18(15) ?
    O4D Zn2 O4A Zn3 . . . . -40.76(14) ?
    O2B Zn2 O4A Zn3 . . . . 151.77(10) ?
    O1B Zn2 O4A Zn3 . . . . 69.08(11) ?
    O3A Zn2 O4A Zn3 . . . . -127.76(12) ?
    O1 C1 N1 C3 . . . . -179.0(5) ?
    O1 C1 N1 C2 . . . . 0.4(7) ?
    C1B C7B N1B C8B . . . . -174.5(3) ?
    C1B C7B N1B Zn6 . . . . 2.3(5) ?
    C9B C8B N1B C7B . . . . 129.3(3) ?
    C9B C8B N1B Zn6 . . . . -48.0(3) ?
    O1B Zn6 N1B C7B . . . . -11.3(3) ?
    O3B Zn6 N1B C7B . . . . -137.4(4) ?
    O6W Zn6 N1B C7B . . . . 92.8(3) ?
    N2B Zn6 N1B C7B . . . . -151.6(3) ?
    O1B Zn6 N1B C8B . . . . 165.8(2) ?
    O3B Zn6 N1B C8B . . . . 39.7(5) ?
    O6W Zn6 N1B C8B . . . . -90.1(2) ?
    N2B Zn6 N1B C8B . . . . 25.5(2) ?
    C1A C7A N1A C8A . . . . 174.9(3) ?
    C1A C7A N1A Zn5 . . . . 4.4(5) ?
    C9A C8A N1A C7A . . . . -123.6(3) ?
    C9A C8A N1A Zn5 . . . . 48.3(3) ?
    O1A Zn5 N1A C7A . . . . -6.2(3) ?
    O3A Zn5 N1A C7A . . . . 107.5(4) ?
    O5W Zn5 N1A C7A . . . . -107.4(3) ?
    N2A Zn5 N1A C7A . . . . 142.7(3) ?
    O1A Zn5 N1A C8A . . . . -177.5(2) ?
    O3A Zn5 N1A C8A . . . . -63.9(4) ?
    O5W Zn5 N1A C8A . . . . 81.2(2) ?
    N2A Zn5 N1A C8A . . . . -28.7(2) ?
    C1C C7C N1C C8C . . . . 168.0(3) ?
    C1C C7C N1C Zn7 . . . . -6.0(4) ?
    C9C C8C N1C C7C . . . . -130.4(3) ?
    C9C C8C N1C Zn7 . . . . 44.5(3) ?
    O1C Zn7 N1C C7C . . . . 14.7(3) ?
    O3C Zn7 N1C C7C . . . . 129.7(4) ?
    O7W Zn7 N1C C7C . . . . -92.4(3) ?
    N2C Zn7 N1C C7C . . . . 151.9(3) ?
    O1C Zn7 N1C C8C . . . . -159.8(2) ?
    O3C Zn7 N1C C8C . . . . -44.8(5) ?
    O7W Zn7 N1C C8C . . . . 93.1(2) ?
    N2C Zn7 N1C C8C . . . . -22.5(2) ?
    C11B C10B N2B C9B . . . . -179.4(2) ?
    C11B C10B N2B Zn6 . . . . 4.1(4) ?
    C8B C9B N2B C10B . . . . 153.7(2) ?
    C8B C9B N2B Zn6 . . . . -29.4(3) ?
    O1B Zn6 N2B C10B . . . . 103.6(2) ?
    O3B Zn6 N2B C10B . . . . 2.4(2) ?
    O6W Zn6 N2B C10B . . . . -93.8(2) ?
    N1B Zn6 N2B C10B . . . . 179.5(2) ?
    O1B Zn6 N2B C9B . . . . -73.1(2) ?
    O3B Zn6 N2B C9B . . . . -174.25(18) ?
    O6W Zn6 N2B C9B . . . . 89.56(19) ?
    N1B Zn6 N2B C9B . . . . 2.88(18) ?
    C11A C10A N2A C9A . . . . -177.2(3) ?
    C11A C10A N2A Zn5 . . . . -5.2(5) ?
    C8A C9A N2A C10A . . . . -165.0(3) ?
    C8A C9A N2A Zn5 . . . . 22.0(3) ?
    O1A Zn5 N2A C10A . . . . -99.6(3) ?
    O3A Zn5 N2A C10A . . . . 2.1(3) ?
    O5W Zn5 N2A C10A . . . . 97.0(3) ?
    N1A Zn5 N2A C10A . . . . -169.3(3) ?
    O1A Zn5 N2A C9A . . . . 72.7(3) ?
    O3A Zn5 N2A C9A . . . . 174.4(2) ?
    O5W Zn5 N2A C9A . . . . -90.7(2) ?
    N1A Zn5 N2A C9A . . . . 2.9(2) ?
    C11C C10C N2C C9C . . . . -177.4(3) ?
    C11C C10C N2C Zn7 . . . . 0.8(4) ?
    C8C C9C N2C C10C . . . . -150.6(3) ?
    C8C C9C N2C Zn7 . . . . 31.0(3) ?
    O1C Zn7 N2C C10C . . . . -109.0(2) ?
    O3C Zn7 N2C C10C . . . . -8.1(2) ?
    O7W Zn7 N2C C10C . . . . 87.5(2) ?
    N1C Zn7 N2C C10C . . . . 176.1(3) ?
    O1C Zn7 N2C C9C . . . . 69.3(2) ?
    O3C Zn7 N2C C9C . . . . 170.2(2) ?
    O7W Zn7 N2C C9C . . . . -94.2(2) ?
    N1C Zn7 N2C C9C . . . . -5.6(2) ?
    O2 C4 N2 C6 . . . . 0.0(5) ?
    O2 C4 N2 C5 . . . . -180.0(3) ?
    C5D C7D N3D C8D . . . . -173.7(3) ?
    C5D C7D N3D Zn8 . . . . -3.4(4) ?
    C9D C8D N3D C7D . . . . 124.0(3) ?
    C9D C8D N3D Zn8 . . . . -47.9(3) ?
    O2D Zn8 N3D C7D . . . . -0.1(3) ?
    O3D Zn8 N3D C7D . . . . -122.2(4) ?
    O8W Zn8 N3D C7D . . . . 107.3(3) ?
    N4D Zn8 N3D C7D . . . . -144.5(3) ?
    O2D Zn8 N3D C8D . . . . 171.07(18) ?
    O3D Zn8 N3D C8D . . . . 49.0(5) ?
    O8W Zn8 N3D C8D . . . . -81.54(18) ?
    N4D Zn8 N3D C8D . . . . 26.61(17) ?
    O3 C7 N3 C9 . . . . -179.8(6) ?
    O3 C7 N3 C8 . . . . 0.4(10) ?
    O4 C10 N4 C12 . . . . -5.1(6) ?
    O4 C10 N4 C11 . . . . -177.7(3) ?
    C11D C10D N4D C9D . . . . -178.4(2) ?
    C11D C10D N4D Zn8 . . . . 2.3(4) ?
    C8D C9D N4D C10D . . . . 154.8(2) ?
    C8D C9D N4D Zn8 . . . . -25.7(3) ?
    O2D Zn8 N4D C10D . . . . 106.8(2) ?
    O3D Zn8 N4D C10D . . . . 4.2(2) ?
    O8W Zn8 N4D C10D . . . . -90.5(2) ?
    N3D Zn8 N4D C10D . . . . 179.7(2) ?
    O2D Zn8 N4D C9D . . . . -72.6(2) ?
    O3D Zn8 N4D C9D . . . . -175.21(18) ?
    O8W Zn8 N4D C9D . . . . 90.09(18) ?
    N3D Zn8 N4D C9D . . . . 0.26(18) ?
    O5 C13 N5 C15 . . . . 175.7(3) ?
    O5 C13 N5 C14 . . . . 3.4(5) ?
    O6 C19 N6 C18 . . . . 6.6(6) ?
    O6 C19 N6 C17 . . . . 178.7(3) ?
loop_
    _geom_hbond_atom_site_label_D
    _geom_hbond_atom_site_label_H
    _geom_hbond_atom_site_label_A
    _geom_hbond_site_symmetry_A
    _geom_hbond_distance_DH
    _geom_hbond_distance_HA
    _geom_hbond_distance_DA
    _geom_hbond_angle_DHA
    O8W H81W O4 . 0.85 1.89 2.720(3) 163.4
    O8W H82W O2A . 0.85 1.70 2.545(3) 171.8
    O7W H21W O5 . 0.85 1.84 2.677(3) 166.9
    O7W H22W O1D . 0.85 1.76 2.604(3) 172.8
    O6W H61W O2 . 0.85 1.88 2.723(3) 173.5
    O6W H62W O2C . 0.85 1.73 2.569(3) 169.8
    O5W H51W O6 . 0.85 1.89 2.731(3) 170.5
    O5W H52W O2B . 0.85 1.77 2.612(2) 171.4
    C13A H13A O4 1_655 0.93 2.52 3.339(4) 147.7
    C10D H10D O1 . 0.93 2.47 3.294(4) 147.0
    C13 H13 O4B . 0.93 2.59 3.514(4) 174.6
data_global
_journal_date_recd_electronic     2009-10-28
_journal_date_accepted     2009-11-06
_journal_name_full     'Acta Crystallographica, Section E'
_journal_year     2009
_journal_volume     65
_journal_issue     12
_journal_page_first     m1559
_journal_page_last     m1560
_journal_paper_category     QM
_journal_coeditor_code     SJ2663
_publ_contact_author
;
     Lin, Li-Rong
     Department of Chemistry
     Xiamen University
     Xiamen 36100
     People's Republic of China.
;
_publ_contact_author_name     'Qin-Juan Xu'
_publ_contact_author_address
;
Department of Chemistry, College of Chemistry and Chemical Engineering,
Xiamen University
Xiamen 361005
People's Republic of China.
;
_publ_contact_author_email     'linlr@xmu.edu.cn'
_publ_contact_author_fax     '86-592-2183047'
_publ_contact_author_phone     '86-592-2184526'
_publ_section_title
;\
Tetraaquatetrakis{\m~3~-3,3'-[(<i>E</i>,<i>E</i>)-ethane-1,2-\
diylbis(nitrilomethylidyne)]benzene-1,2-diolato}octazinc(II)
<i>N</i>,<i>N</i>-dimethylformamide hexasolvate
;
loop_
    _publ_author_name
    _publ_author_footnote
    _publ_author_address
    'Xu, Qin-Juan' .
;
Department of Chemistry, College of Chemistry and Chemical Engineering,
Xiamen University
Xiamen 361005
People's Republic of China
;
    'Lin, Li-Rong' .
;
Department of Chemistry, College of Chemistry and Chemical Engineering,
Xiamen University
Xiamen 361005
People's Republic of China
;
    'Sun, Di' .
;
Department of Chemistry, College of Chemistry and Chemical Engineering,
Xiamen University
Xiamen 361005
People's Republic of China
;
    'Huang, Rong-Bin' .
;
Department of Chemistry, College of Chemistry and Chemical Engineering,
Xiamen University
Xiamen 361005
People's Republic of China
;
    'Zheng, Lan-Sun' .
;
State Key Laboratory for Physical Chemistry of Solid Surfaces
Xiamen University
Xiamen 361005
People's Republic of China
;
_publ_section_synopsis     .
