# Supplementary material for: Tetra­aqua­tetra­kis{μ3-3,3′-[(E,E)-ethane-1,2-diylbis(nitrilo­methyl­idyne)]benzene-1,2-diolato}octa­zinc(II) N,N-dimethyl­formamide hexa­solvate
Source: Acta Crystallogr Sect E Struct Rep Online. 2009 Nov 11;65(Pt 12):m1559–60. doi: 10.1107/S1600536809046923 (PMC2972079; doi:10.1107/S1600536809046923)
Supplement: Supplementary file 2 [file e-65-m1559-Isup2.hkl]

# 
# h,k,l, Fc-squared, Fo-squared, sigma(Fo-squared) and status flag 
# 
data_I
_shelx_title ' p in P-1' 
_shelx_refln_list_code          4 
_shelx_F_calc_maximum      343.14 
_exptl_crystal_F_000      2272.00 
_reflns_d_resolution_high  0.8106 
 
loop_ 
 _symmetry_equiv_pos_as_xyz 
 'x, y, z' 
 '-x, -y, -z' 
 
_cell_length_a    13.5451 
_cell_length_b    14.2114 
_cell_length_c    25.0620 
_cell_angle_alpha  80.599 
_cell_angle_beta   76.519 
_cell_angle_gamma  72.734 
 
_shelx_F_squared_multiplier     1.000 
 
loop_ 
 _refln_index_h 
 _refln_index_k 
 _refln_index_l 
 _refln_F_squared_calc 
 _refln_F_squared_meas 
 _refln_F_squared_sigma 
 _refln_observed_status 
   2   0   0    27029.13    29093.01     90.35 o 
   3   0   0    23813.07    25661.94    165.65 o 
   4   0   0      213.42      170.66     26.37 o 
   5   0   0    13385.52    13618.41     73.62 o 
   6   0   0      976.32      832.98     82.57 o 
   7   0   0     2788.28     2698.78    110.53 o 
   8   0   0     1722.47     1510.63    125.08 o 
   9   0   0       50.39      131.12    125.05 o 
  10   0   0     2429.53     2318.25    154.23 o 
  11   0   0      719.92      636.21    146.91 o 
  12   0   0     3415.87     3108.97    183.38 o 
  13   0   0     7376.71     7049.69    234.46 o 
  14   0   0       12.95       23.07    171.18 o 
  15   0   0     2068.78     1997.71    164.53 o 
 -15   1   0      123.22       -3.64    199.11 o 
 -14   1   0      140.32       89.84    183.32 o 
 -13   1   0     6579.40     6650.69    239.30 o 
 -12   1   0     2071.49     1939.21    178.50 o 
 -11   1   0     7046.16     6530.08    211.39 o 
 -10   1   0      350.23      411.58    146.91 o 
  -9   1   0     7589.70     7360.10    189.56 o 
  -8   1   0      911.64      925.22    129.92 o 
  -7   1   0     2791.09     2805.62    123.88 o 
  -6   1   0     2439.13     2775.26    116.60 o 
  -5   1   0    18243.95    18215.78    129.65 o 
  -4   1   0     4084.89     4141.17     88.11 o 
  -3   1   0     2487.83     2471.16     78.98 o 
  -2   1   0      672.80      760.58     32.60 o 
  -1   1   0     4565.52     5879.80     52.37 o 
   2   1   0    29014.97    29027.34    129.85 o 
   3   1   0     1067.83      873.18     35.48 o 
   4   1   0    39114.87    41023.82    371.55 o 
   5   1   0    27313.50    27115.94    784.74 o 
   6   1   0     7082.12     6444.97     68.35 o 
   7   1   0     6616.97     6783.95    132.47 o 
   8   1   0     5109.71     4913.12    134.86 o 
   9   1   0     2472.25     2484.71    134.80 o 
  10   1   0      124.62      172.40    118.98 o 
  11   1   0      110.00      101.98    129.90 o 
  12   1   0     4929.48     5167.00    189.48 o 
  13   1   0       16.60      252.03    197.89 o 
  14   1   0       10.21      126.96    140.46 o 
  15   1   0      231.69      411.32    186.65 o 
 -15   2   0      200.81       95.91    206.39 o 
 -14   2   0        2.80       61.92    201.53 o 
 -13   2   0      131.51      172.40    182.11 o 
 -12   2   0     1410.28     1766.67    186.99 o 
 -11   2   0       16.36       92.27    165.11 o 
 -10   2   0     9022.95     8548.88    221.17 o 
  -9   2   0       19.95       49.78    143.26 o 
  -8   2   0     8865.07     8459.21    192.03 o 
  -7   2   0     8157.03     7929.56    173.81 o 
  -6   2   0     9171.39     8886.51    167.78 o 
  -5   2   0    14983.38    16032.64    133.00 o 
  -4   2   0      888.51     1037.25     57.09 o 
  -3   2   0    27411.34    28714.62    135.24 o 
  -2   2   0     2976.85     3126.74     69.88 o 
  -1   2   0      519.71      605.82     20.09 o 
   0   2   0     5396.65     6285.28     84.56 o 
   1   2   0     2599.36     2103.71     24.33 o 
   3   2   0    15912.78    17440.08    311.99 o 
   4   2   0    27839.93    28158.46    198.09 o 
   5   2   0     2101.72     2170.30     52.64 o 
   6   2   0     1362.77     1279.46     60.00 o 
   7   2   0    34120.27    33430.89    798.93 o 
   8   2   0       68.13      110.04     71.82 o 
   9   2   0    37020.11    35229.61   1320.94 o 
  10   2   0     9808.44     9803.52    158.28 o 
  11   2   0     1735.21     1718.81    100.98 o 
  12   2   0      196.90      207.30     95.96 o 
  13   2   0       24.28       65.06    106.17 o 
  14   2   0       19.40      150.84    117.17 o 
  15   2   0       13.41      165.52    184.10 o 
  16   2   0      139.77      282.36    175.59 o 
 -14   3   0     2784.10     2438.34    233.15 o 
 -13   3   0     2797.83     3181.55    231.94 o 
 -12   3   0     1300.71     1183.83    186.99 o 
 -11   3   0     2181.38     2089.81    194.29 o 
 -10   3   0     2402.69     2161.53    174.87 o 
  -9   3   0      389.16      281.67    159.05 o 
  -8   3   0     1523.32     1504.48    151.78 o 
  -7   3   0    13447.15    13368.64    218.92 o 
  -6   3   0       72.03      147.48    114.73 o 
  -5   3   0     6224.32     5872.78    207.21 o 
  -4   3   0    21990.16    20894.05    139.60 o 
  -3   3   0     4614.03     4464.05     46.28 o 
  -2   3   0    17419.50    19013.57     89.28 o 
  -1   3   0       60.44       78.69     21.80 o 
   1   3   0       54.27       92.86     24.48 o 
   2   3   0    17316.05    19603.61    110.35 o 
   3   3   0    11118.35    12268.41     83.00 o 
   4   3   0    12739.58    12360.23    131.32 o 
   5   3   0     9001.56     8286.11     81.29 o 
   6   3   0      876.04      765.44     47.74 o 
   7   3   0     8634.75     8936.15    114.48 o 
   8   3   0     8883.83     8506.15    128.24 o 
   9   3   0       65.16      150.33     75.76 o 
  10   3   0      534.68      547.33     85.60 o 
  11   3   0        2.65       76.96     82.21 o 
  12   3   0     1031.11     1021.98     98.22 o 
  13   3   0      644.99      598.11    102.41 o 
  14   3   0     7103.41     6546.46    267.25 o 
  15   3   0     3473.91     3124.61    186.33 o 
  16   3   0      186.23      169.41    174.73 o 
 -14   4   0       75.41      135.97    218.53 o 
 -13   4   0      140.70      292.59    205.18 o 
 -12   4   0       94.21       63.13    194.25 o 
 -11   4   0      541.96      570.63    177.26 o 
 -10   4   0     3278.12     3391.92    201.60 o 
  -9   4   0     8085.72     7930.80    223.57 o 
  -8   4   0     4844.22     4657.23    196.78 o 
  -7   4   0      355.87      342.38    139.62 o 
  -6   4   0    13739.60    14323.15    224.42 o 
  -5   4   0       28.60       19.46     19.26 o 
  -4   4   0     6212.98     6219.97     49.27 o 
  -3   4   0     8062.37     9326.97    107.24 o 
  -2   4   0      962.54     1106.00     32.28 o 
  -1   4   0    27316.07    28422.78    216.17 o 
   0   4   0     6865.29     7032.75    118.51 o 
   1   4   0    60068.41    58940.12    320.25 o 
   2   4   0     6852.69     7568.55     73.33 o 
   3   4   0     7969.46     8046.32     47.53 o 
   4   4   0     4184.32     3727.09     35.10 o 
   5   4   0      522.88      481.98     27.08 o 
   6   4   0     5361.65     5289.71     67.12 o 
   7   4   0    54131.47    53077.77    462.06 o 
   8   4   0    22948.09    24016.92    121.32 o 
   9   4   0     4009.71     3895.61     73.87 o 
  10   4   0     1397.97     1415.25     66.87 o 
  11   4   0      610.99      718.40     71.45 o 
  12   4   0      402.65      380.95     70.75 o 
  13   4   0      745.54      754.71    146.74 o 
  14   4   0      151.67      120.32    169.56 o 
  15   4   0      334.32      413.18    170.05 o 
  16   4   0      154.71      102.09    178.56 o 
 -13   5   0     1805.78     1691.41    233.13 o 
 -12   5   0     7294.66     7381.00    274.54 o 
 -11   5   0       78.35       78.34    109.97 o 
 -10   5   0        4.33       51.43    104.36 o 
  -9   5   0     1945.50     1833.67    114.66 o 
  -8   5   0     2187.48     2113.70    116.98 o 
  -7   5   0      416.62      373.01     90.34 o 
  -6   5   0      711.62      672.92     76.50 o 
  -5   5   0     1036.55     1117.64     35.03 o 
  -4   5   0     4696.21     4998.03     99.31 o 
  -3   5   0     2062.34     1669.33     57.28 o 
  -2   5   0     1132.99     1043.74     42.86 o 
  -1   5   0     4387.51     4129.82    107.56 o 
   0   5   0     2580.96     2715.19     62.07 o 
   1   5   0    30112.68    30472.40    162.27 o 
   2   5   0      407.90      463.66     17.86 o 
   3   5   0     1092.34     1221.59     41.89 o 
   4   5   0     6108.25     5533.98     67.39 o 
   5   5   0       69.42       77.73     23.86 o 
   6   5   0      569.80      735.37     35.69 o 
   7   5   0     4074.58     4013.40     61.58 o 
   8   5   0      144.18      302.28     43.37 o 
   9   5   0    10099.14     9990.78    105.70 o 
  10   5   0       40.28       94.76     54.88 o 
  11   5   0     6340.88     6284.97    140.87 o 
  12   5   0     4938.44     4960.99     99.57 o 
  13   5   0     1740.99     1702.14    113.29 o 
  14   5   0     1747.08     1712.97    123.73 o 
  15   5   0      559.50      450.77    161.78 o 
  16   5   0     1022.81     1001.21    199.04 o 
 -13   6   0       24.26      212.46    229.46 o 
 -12   6   0     2080.31     2109.16    222.21 o 
 -11   6   0     3717.73     3605.65    242.89 o 
 -10   6   0      146.40      169.60    109.67 o 
  -9   6   0     1263.96     1293.10    116.64 o 
  -8   6   0     5614.11     6033.03    272.10 o 
  -7   6   0    17149.91    16703.78    189.29 o 
  -6   6   0    10459.70    10077.03    210.29 o 
  -5   6   0        4.66       54.86     66.70 o 
  -4   6   0    31180.39    30501.69    176.87 o 
  -3   6   0      193.15      377.21     82.04 o 
  -2   6   0    20557.50    21600.39    204.07 o 
  -1   6   0     9078.08     9466.75     80.86 o 
   0   6   0     1683.90     1793.60     69.87 o 
   1   6   0    17250.00    18114.73    152.69 o 
   2   6   0     6967.18     7136.65     61.76 o 
   3   6   0     2370.79     2158.61     34.85 o 
   4   6   0     9832.85    10155.84     75.86 o 
   5   6   0     1163.82     1431.62     30.76 o 
   6   6   0     2275.50     2438.73     36.25 o 
   7   6   0     3581.23     3287.23     63.50 o 
   8   6   0    22181.82    22076.05    157.11 o 
   9   6   0     1398.96     1375.43     60.89 o 
  10   6   0     9250.01     8775.37     78.51 o 
  11   6   0     2483.57     2417.65     72.41 o 
  12   6   0     1106.38     1284.65     71.04 o 
  13   6   0     5608.30     5405.74    209.98 o 
  14   6   0      561.06      503.41    113.11 o 
  15   6   0      423.62      210.04    212.47 o 
  16   6   0     2528.17     2201.71    188.40 o 
 -12   7   0      698.44      659.27    227.04 o 
 -11   7   0      741.33     1030.79    229.47 o 
 -10   7   0      939.73     1031.06    124.45 o 
  -9   7   0      157.89      140.22    112.24 o 
  -8   7   0     3980.52     4313.90    312.13 o 
  -7   7   0     2689.13     2837.99    126.05 o 
  -6   7   0      205.88      219.01     99.18 o 
  -5   7   0    16287.55    15901.87    175.06 o 
  -4   7   0      874.36     1100.74     74.54 o 
  -3   7   0    72166.78    71206.56    278.08 o 
  -2   7   0      345.57      381.46     57.93 o 
  -1   7   0    24782.56    24896.94    225.00 o 
   0   7   0     8345.85     8223.51    104.93 o 
   1   7   0    17901.53    18810.86    138.68 o 
   2   7   0     3263.64     3472.20     67.53 o 
   3   7   0     8752.44     8792.99    147.81 o 
   4   7   0      130.98       75.28     29.00 o 
   5   7   0        7.93       66.59     32.00 o 
   6   7   0      805.84      918.86     33.55 o 
   7   7   0     4714.49     4953.72     70.34 o 
   8   7   0      539.11      575.65     51.19 o 
   9   7   0     3581.81     3399.96     68.14 o 
  10   7   0      171.21      173.49     58.08 o 
  11   7   0      589.06      544.97     70.95 o 
  12   7   0     3714.81     3790.78     83.99 o 
  13   7   0     2312.25     2290.29     91.31 o 
  14   7   0      410.93      423.22    116.81 o 
  15   7   0       76.95       24.62    120.44 o 
  16   7   0     2285.81     2373.41    148.52 o 
 -11   8   0      715.49      582.78    222.18 o 
 -10   8   0     1314.37     1295.60    132.74 o 
  -9   8   0      412.69      457.15    121.47 o 
  -8   8   0      243.55      327.29    108.44 o 
  -7   8   0       29.05       82.91    110.98 o 
  -6   8   0     4545.56     4942.67    230.78 o 
  -5   8   0     8753.04     8994.06    121.16 o 
  -4   8   0     4997.82     4880.43     85.26 o 
  -3   8   0     6789.07     7132.00    138.50 o 
  -2   8   0       83.84       67.04     62.40 o 
  -1   8   0    20972.38    21267.53    355.70 o 
   0   8   0    10985.82    10316.55    145.21 o 
   1   8   0    42533.53    40992.29    326.93 o 
   2   8   0    40975.84    39677.18    393.02 o 
   3   8   0    19738.16    18177.88    231.39 o 
   4   8   0     4220.96     3846.05     43.78 o 
   5   8   0    31762.32    30765.91    194.23 o 
   6   8   0      264.49      600.22     43.80 o 
   7   8   0     2059.86     2008.00     51.29 o 
   8   8   0      333.11      344.55     50.77 o 
   9   8   0        1.97       79.85     52.79 o 
  10   8   0     2436.47     2424.12     69.61 o 
  11   8   0        5.81       25.83     61.22 o 
  12   8   0     1234.42     1195.87     70.77 o 
  13   8   0        8.26       77.06     79.48 o 
  14   8   0     6059.07     6083.07    142.64 o 
  15   8   0      405.87      296.24    141.46 o 
 -11   9   0     3942.70     4147.22    279.32 o 
 -10   9   0     2389.69     2296.20    224.64 o 
  -9   9   0     4386.33     4551.53    167.60 o 
  -8   9   0     1858.02     1819.84    134.74 o 
  -7   9   0     7383.06     7607.30    163.40 o 
  -6   9   0     2375.23     2378.03    110.88 o 
  -5   9   0     5241.13     5035.40    123.00 o 
  -4   9   0     3351.67     3363.00    100.23 o 
  -3   9   0      760.17      666.49     73.14 o 
  -2   9   0        3.75      188.94     69.42 o 
  -1   9   0     1025.46     1066.58     58.46 o 
   0   9   0     2717.51     2572.28     82.95 o 
   1   9   0    17224.66    16792.18    263.20 o 
   2   9   0      649.89      641.76     40.48 o 
   3   9   0     1974.56     1903.77     28.80 o 
   4   9   0    17215.97    16118.17    150.83 o 
   5   9   0     1400.23     1763.19     86.02 o 
   6   9   0    39136.99    37839.11    398.60 o 
   7   9   0     4590.48     4719.85     66.57 o 
   8   9   0     7536.16     7400.86    105.78 o 
   9   9   0      648.39      681.82     58.73 o 
  10   9   0     4396.67     4198.95     75.40 o 
  11   9   0     1312.34     1342.33     66.15 o 
  12   9   0        6.28       11.76     64.03 o 
  13   9   0        3.95       33.78    128.82 o 
  14   9   0      515.37      716.30    143.74 o 
  15   9   0     1378.20     1322.24    223.41 o 
 -10  10   0      517.11      469.86    239.18 o 
  -9  10   0     1788.47     1879.51    127.60 o 
  -8  10   0     5031.12     5070.02    145.02 o 
  -7  10   0     5091.53     4975.26    187.13 o 
  -6  10   0     1766.61     1828.86    150.75 o 
  -5  10   0     8828.01     8879.07    185.27 o 
  -4  10   0     1379.79     1553.57    139.68 o 
  -3  10   0     3156.73     3102.08     96.95 o 
  -2  10   0    11563.26    10720.30    149.51 o 
  -1  10   0     3681.46     3416.37     75.55 o 
   0  10   0      185.03      147.48     47.07 o 
   1  10   0       39.09       24.57     39.32 o 
   2  10   0       10.27       34.77     34.92 o 
   3  10   0     1427.97     1538.47     34.90 o 
   4  10   0     1198.33     1487.78     77.14 o 
   5  10   0    11224.23    10601.87    115.77 o 
   6  10   0       11.40      157.86     34.92 o 
   7  10   0     4904.04     4907.49     69.43 o 
   8  10   0     2745.89     2721.65     91.94 o 
   9  10   0    15966.44    15841.51    156.45 o 
  10  10   0      757.11      922.79     78.33 o 
  11  10   0    11903.60    11992.56    124.63 o 
  12  10   0      746.28      692.07     78.28 o 
  13  10   0      141.53      217.67     92.92 o 
  14  10   0      325.01      346.96     97.80 o 
  15  10   0       31.91      135.97    210.03 o 
  -9  11   0      681.78      774.36    178.39 o 
  -8  11   0        0.29       95.91    235.53 o 
  -7  11   0     2753.52     2885.66    172.75 o 
  -6  11   0     1291.99     1230.08    138.80 o 
  -5  11   0     1702.29     2054.09    151.78 o 
  -4  11   0    15295.69    14680.21    227.64 o 
  -3  11   0       59.74      104.97    103.77 o 
  -2  11   0     3531.46     3483.06     94.09 o 
  -1  11   0     6786.01     6586.24    113.45 o 
   0  11   0     4595.10     4758.07    147.67 o 
   1  11   0      165.07      177.02     43.17 o 
   2  11   0      898.77      897.89     40.69 o 
   3  11   0     8987.89     8410.23     95.27 o 
   4  11   0    14268.76    14104.76    132.90 o 
   5  11   0     3774.01     3770.77     87.99 o 
   6  11   0        7.81       26.41     65.26 o 
   7  11   0     2571.78     2547.66     95.86 o 
   8  11   0      496.84      732.56     89.80 o 
   9  11   0       24.32        8.57    104.36 o 
  10  11   0      988.24      981.55     92.36 o 
  11  11   0       47.87      109.40     93.88 o 
  12  11   0      183.52      242.57     81.75 o 
  13  11   0     1311.15     1490.71    108.90 o 
  14  11   0     1627.37     1727.45    109.17 o 
  -8  12   0      552.90      448.88    161.81 o 
  -7  12   0      385.63      274.16    158.99 o 
  -6  12   0       18.97       32.72    130.56 o 
  -5  12   0     1013.21     1068.37    139.33 o 
  -4  12   0      724.91      630.25    116.52 o 
  -3  12   0     2962.87     2634.85    122.32 o 
  -2  12   0       51.05       62.57     86.07 o 
  -1  12   0      385.72      368.87     83.16 o 
   0  12   0     1092.74     1177.51     90.74 o 
   1  12   0     8632.34     8306.21    179.22 o 
   2  12   0       59.92       26.62     69.43 o 
   3  12   0      616.50      593.03     67.31 o 
   4  12   0    16717.34    16109.03    121.32 o 
   5  12   0     5932.04     6275.27    120.36 o 
   6  12   0     4033.79     3847.78     86.70 o 
   7  12   0        1.82        3.24     86.89 o 
   8  12   0    10607.31    10319.86    135.83 o 
   9  12   0     6032.41     5971.75    121.97 o 
  10  12   0        9.94       12.48    106.01 o 
  11  12   0      122.99      112.97    102.25 o 
  12  12   0     1187.03     1412.81    125.90 o 
  13  12   0      207.35      481.93    104.27 o 
  14  12   0      747.85      789.61    111.65 o 
  -7  13   0      735.92      942.03    177.12 o 
  -6  13   0      161.97      114.96    143.33 o 
  -5  13   0      581.21      475.04    121.33 o 
  -4  13   0       94.28       91.09     99.24 o 
  -3  13   0      146.17      101.17     97.87 o 
  -2  13   0      555.02      551.18     95.03 o 
  -1  13   0      353.60      246.28     87.25 o 
   0  13   0     3474.78     3421.71    102.54 o 
   1  13   0     3171.87     2963.49    110.66 o 
   2  13   0       38.47       36.69     77.14 o 
   3  13   0       72.97       42.97     71.45 o 
   4  13   0     4183.95     4012.08     84.47 o 
   5  13   0    14047.70    13769.94    146.38 o 
   6  13   0      686.06      625.52     82.97 o 
   7  13   0     1602.99     1551.23     88.55 o 
   8  13   0     2562.58     2491.58    110.51 o 
   9  13   0     5064.56     5445.25    125.80 o 
  10  13   0      180.94      163.36    113.98 o 
  11  13   0        4.02       -6.60    119.43 o 
  12  13   0        4.35      112.94    115.21 o 
  13  13   0     8778.87     8655.63    176.27 o 
  -5  14   0        4.87       15.00    134.06 o 
  -4  14   0     2926.56     2905.09    128.93 o 
  -3  14   0      643.46      577.22    103.23 o 
  -2  14   0     1530.14     1715.03    107.04 o 
  -1  14   0     3085.60     2831.69    110.26 o 
   0  14   0       94.95      131.53     91.37 o 
   1  14   0     1825.26     1708.56     94.74 o 
   2  14   0      386.25      440.33     86.04 o 
   3  14   0      103.96       30.62     75.55 o 
   4  14   0      939.64      840.40    103.15 o 
   5  14   0     4156.39     3928.91    114.29 o 
   6  14   0      567.88      442.05     90.99 o 
   7  14   0        4.31       54.34     98.80 o 
   8  14   0      500.36      365.00    100.91 o 
   9  14   0      516.69      543.56    103.15 o 
  10  14   0     4326.63     4373.09    148.95 o 
  11  14   0        1.38       27.17    148.72 o 
  12  14   0       62.22       41.45    125.66 o 
  -3  15   0     2202.71     2089.52    124.60 o 
  -2  15   0      746.78      736.14    107.27 o 
  -1  15   0     3706.85     3491.08    122.13 o 
   0  15   0     4965.12     4746.58    144.95 o 
   1  15   0      224.62      309.30     96.42 o 
   2  15   0     7257.97     6835.99    122.54 o 
   3  15   0       39.52      207.99    122.91 o 
   4  15   0     3706.06     3508.40    126.14 o 
   5  15   0     2442.96     2562.05    132.85 o 
   6  15   0       13.51        3.43    108.93 o 
   7  15   0     2125.30     2249.69    119.40 o 
   8  15   0      317.61      273.28    122.62 o 
   9  15   0      667.13      719.26    110.69 o 
  10  15   0     3056.56     3032.03    131.74 o 
  11  15   0     1518.82     1483.32    132.59 o 
  -1  16   0      902.67      865.45    125.88 o 
   0  16   0       29.48      116.35    117.90 o 
   1  16   0     3269.30     3142.94    115.34 o 
   2  16   0        6.30       74.68    121.13 o 
   3  16   0     9131.99     9479.28    303.73 o 
   4  16   0      241.04      243.77    124.90 o 
   5  16   0    12261.94    11911.12    167.69 o 
   6  16   0      362.49      474.54    108.90 o 
   7  16   0      464.48      679.43    130.90 o 
   8  16   0     3322.53     3291.63    169.33 o 
   9  16   0        9.83      -10.51    133.35 o 
   2  17   0      773.32      794.35    145.78 o 
   3  17   0        3.75       -1.21    225.81 o 
   4  17   0      187.32      198.44    127.71 o 
   5  17   0     1590.15     1622.07    139.28 o 
   6  17   0     5753.65     5568.18    176.51 o 
   7  17   0      997.64     1050.52    144.96 o 
  -6 -17   1      416.47      418.45    120.21 o 
  -5 -17   1      361.82      347.49    132.43 o 
  -4 -17   1        3.54       72.84    231.88 o 
  -3 -17   1        8.51       11.69    158.81 o 
  -2 -17   1      174.23      128.43    142.00 o 
  -9 -16   1      737.52      726.22    144.96 o 
  -8 -16   1       35.63      139.85    139.24 o 
  -7 -16   1     3082.82     2942.11    119.75 o 
  -6 -16   1     2252.18     2116.44    122.46 o 
  -5 -16   1     1424.12     1502.04    113.46 o 
  -4 -16   1     5650.01     5240.48    181.91 o 
  -3 -16   1      265.77      458.68    138.07 o 
  -2 -16   1     2803.99     2803.45    222.20 o 
  -1 -16   1      761.85      799.12     98.85 o 
   0 -16   1      981.03      963.39    122.01 o 
   1 -16   1       52.72      107.13    160.71 o 
 -11 -15   1     1491.92     1451.62    163.00 o 
 -10 -15   1       99.62      285.35    110.58 o 
  -9 -15   1      183.91      166.25    105.66 o 
  -8 -15   1      108.56      104.59    123.91 o 
  -7 -15   1      800.73      839.19    100.51 o 
  -6 -15   1      212.28      230.89    101.64 o 
  -5 -15   1     3495.47     3572.83    125.66 o 
  -4 -15   1     1189.66     1149.37    108.29 o 
  -3 -15   1     7490.77     7248.05    184.00 o 
  -2 -15   1      990.74     1135.72     98.38 o 
  -1 -15   1     5240.21     4919.72    181.09 o 
   0 -15   1      758.88     1011.48    122.52 o 
   1 -15   1     1530.48     1453.60    112.33 o 
   2 -15   1     1002.66     1070.56    110.15 o 
   3 -15   1        6.25       20.64    245.24 o 
 -12 -14   1      234.90      298.16    132.17 o 
 -11 -14   1       19.98        9.00    123.06 o 
 -10 -14   1     3125.97     3263.44    126.65 o 
  -9 -14   1     1979.51     2009.33    112.81 o 
  -8 -14   1       70.52       32.96    102.25 o 
  -7 -14   1     3765.58     3676.60    104.67 o 
  -6 -14   1     1295.42     1204.38     93.43 o 
  -5 -14   1      348.36      444.55     98.95 o 
  -4 -14   1      516.51      449.17    102.56 o 
  -3 -14   1      863.43      733.87     79.33 o 
  -2 -14   1      136.55      123.69     84.79 o 
  -1 -14   1     2896.53     2856.14    115.76 o 
   0 -14   1     8234.64     7777.78    164.84 o 
   1 -14   1      880.62      980.86    102.34 o 
   2 -14   1     6918.48     6422.30    133.85 o 
   3 -14   1     1319.53     1284.40    112.88 o 
   4 -14   1     1510.92     1462.30    121.20 o 
   5 -14   1      909.35      908.33    124.48 o 
 -13 -13   1      324.26      522.11    131.32 o 
 -12 -13   1      583.23      631.72    126.37 o 
 -11 -13   1        3.13       26.42    121.96 o 
 -10 -13   1     1047.60     1054.07    122.51 o 
  -9 -13   1    10509.77    10122.13    149.88 o 
  -8 -13   1      679.24      855.47    102.37 o 
  -7 -13   1        9.13       -3.09     89.38 o 
  -6 -13   1        7.84       31.47     91.65 o 
  -5 -13   1     2264.45     2476.18     92.84 o 
  -4 -13   1     4660.35     4362.71     90.00 o 
  -3 -13   1      622.24      536.10     73.02 o 
  -2 -13   1     2346.09     2253.23     80.88 o 
  -1 -13   1      799.47     1061.58    101.92 o 
   0 -13   1      750.07      762.17     87.20 o 
   1 -13   1      165.09      175.32     88.33 o 
   2 -13   1       19.38      -18.27     95.22 o 
   3 -13   1      360.68      296.59     94.81 o 
   4 -13   1     1101.97     1184.50    123.88 o 
   5 -13   1      148.75      147.49    117.95 o 
   6 -13   1      456.75      401.39    143.95 o 
   7 -13   1      632.32      569.32    174.24 o 
 -14 -12   1       18.75       65.08    152.83 o 
 -13 -12   1     3417.53     3458.26    148.50 o 
 -12 -12   1     4250.65     4178.75    145.36 o 
 -11 -12   1        4.69       22.29    108.59 o 
 -10 -12   1      573.92      501.04    110.20 o 
  -9 -12   1       15.73      108.42     89.45 o 
  -8 -12   1     2232.90     2286.91    100.75 o 
  -7 -12   1      118.47      130.17     78.93 o 
  -6 -12   1       32.29        8.88     69.24 o 
  -5 -12   1    10676.29    10721.84    178.17 o 
  -4 -12   1       45.27      424.35     92.52 o 
  -3 -12   1      453.59      364.79     86.00 o 
  -2 -12   1      366.69      340.42     74.08 o 
  -1 -12   1       34.11      109.86     75.29 o 
   0 -12   1     3422.53     3533.38    101.18 o 
   1 -12   1     4950.38     4711.53    109.17 o 
   2 -12   1     2119.10     2092.47     79.01 o 
   3 -12   1      446.26      555.70     75.61 o 
   4 -12   1     1135.77     1150.50    122.93 o 
   5 -12   1      867.70      828.52    144.82 o 
   6 -12   1     1065.35      940.26    141.53 o 
   7 -12   1      901.20      672.64    158.07 o 
   8 -12   1      930.52      875.26    170.74 o 
 -14 -11   1        0.95       36.18    116.16 o 
 -13 -11   1       95.47       80.80     98.97 o 
 -12 -11   1        5.07        0.99     91.34 o 
 -11 -11   1      619.13      558.51    110.80 o 
 -10 -11   1      112.12      121.34    100.81 o 
  -9 -11   1      622.01      599.40     88.63 o 
  -8 -11   1     4802.59     4648.50    118.16 o 
  -7 -11   1     2455.21     2468.12     98.78 o 
  -6 -11   1      501.94      485.82     67.12 o 
  -5 -11   1       17.35       66.65     74.89 o 
  -4 -11   1     1054.17     1091.85     72.17 o 
  -3 -11   1      167.70      300.50     81.47 o 
  -2 -11   1      455.00      532.42     46.12 o 
  -1 -11   1     1162.58     1118.40     51.36 o 
   0 -11   1    13181.48    13143.32    200.92 o 
   1 -11   1       12.38      125.01     63.48 o 
   2 -11   1     2251.50     2149.63     79.12 o 
   3 -11   1     5819.26     5523.91     99.85 o 
   4 -11   1     2707.32     2925.17    104.50 o 
   5 -11   1    17671.55    17461.82    250.52 o 
   6 -11   1       39.35      171.18    191.82 o 
   7 -11   1      444.40      342.36    139.85 o 
   8 -11   1      321.11      358.36    166.38 o 
   9 -11   1        2.87       94.64    169.69 o 
 -15 -10   1        6.30       59.49    222.17 o 
 -14 -10   1       98.95       72.89     98.85 o 
 -13 -10   1      116.71      175.97     89.60 o 
 -12 -10   1      228.92      199.60     76.75 o 
 -11 -10   1       94.53      154.78     74.95 o 
 -10 -10   1     4348.49     4328.39    104.13 o 
  -9 -10   1      846.39      948.26     99.45 o 
  -8 -10   1     1674.91     1755.07     66.08 o 
  -7 -10   1        5.72       30.47     52.69 o 
  -6 -10   1       79.98       48.98     40.26 o 
  -5 -10   1     2707.19     2583.08     53.19 o 
  -4 -10   1     3228.43     3258.66     60.65 o 
  -3 -10   1     8190.44     8359.91    119.69 o 
  -2 -10   1     7699.13     7413.79    144.17 o 
  -1 -10   1      131.30      124.46     44.49 o 
   0 -10   1      137.13      102.34     46.85 o 
   1 -10   1      630.36      691.38     61.32 o 
   2 -10   1     1065.95     1167.43     69.71 o 
   3 -10   1     1509.44     1521.42     84.25 o 
   4 -10   1    17488.59    17537.88    224.29 o 
   5 -10   1      257.04      346.62     88.84 o 
   6 -10   1      848.69      945.39    109.06 o 
   7 -10   1     2854.78     2960.32    127.17 o 
   8 -10   1     5990.77     6004.94    153.67 o 
   9 -10   1     8573.01     8887.81    318.08 o 
  10 -10   1      576.57      537.85    241.61 o 
 -15  -9   1      424.42      465.00    225.82 o 
 -14  -9   1     5279.21     5750.67    182.31 o 
 -13  -9   1       19.97       56.92    103.85 o 
 -12  -9   1      107.49       95.77     65.86 o 
 -11  -9   1     1325.91     1249.07     65.69 o 
 -10  -9   1     3717.82     3653.01     76.58 o 
  -9  -9   1     5356.26     5273.93     80.13 o 
  -8  -9   1     3398.69     3348.42     68.31 o 
  -7  -9   1    12266.19    12100.52    106.58 o 
  -6  -9   1     1027.84     1355.88     49.41 o 
  -5  -9   1    19417.94    18835.02    117.43 o 
  -4  -9   1      732.50      705.19     37.64 o 
  -3  -9   1     3049.07     2933.93     44.90 o 
  -2  -9   1     4326.34     4459.28     63.50 o 
  -1  -9   1     1894.31     2217.30     51.85 o 
   0  -9   1     4360.01     4521.38     96.43 o 
   1  -9   1     5423.15     5407.48    103.98 o 
   2  -9   1    20063.41    20203.27    149.26 o 
   3  -9   1      308.92      356.83     73.38 o 
   4  -9   1       67.97      101.99     69.85 o 
   5  -9   1     1250.05     1315.59     82.59 o 
   6  -9   1     1812.34     1818.21     85.92 o 
   7  -9   1      790.78      853.58    123.98 o 
   8  -9   1     2206.86     2319.84    136.61 o 
   9  -9   1     8175.75     8263.27    191.00 o 
  10  -9   1      220.47      396.42    131.72 o 
  11  -9   1       29.51       52.20    236.74 o 
 -15  -8   1      743.69      773.61    142.96 o 
 -14  -8   1     3206.61     3288.74    126.48 o 
 -13  -8   1     1410.70     1475.86     87.29 o 
 -12  -8   1      815.74      977.72     67.81 o 
 -11  -8   1     5192.91     4837.73     83.79 o 
 -10  -8   1       86.23      146.64     62.02 o 
  -9  -8   1     7150.43     7029.33    111.66 o 
  -8  -8   1     3468.17     3335.10     62.95 o 
  -7  -8   1     2503.38     2594.77     52.85 o 
  -6  -8   1    15993.48    14804.43     96.48 o 
  -5  -8   1    10223.26    10965.12     76.12 o 
  -4  -8   1    15586.41    15348.56    163.97 o 
  -3  -8   1      167.92      361.05     29.14 o 
  -2  -8   1     9635.16    10352.97    155.56 o 
  -1  -8   1    16255.82    16336.67    204.04 o 
   0  -8   1     4875.12     5216.67     83.88 o 
   1  -8   1    11704.50    12144.51    182.80 o 
   2  -8   1      187.86      171.68     61.68 o 
   3  -8   1     3116.03     3004.40     75.55 o 
   4  -8   1      182.92      262.18     64.21 o 
   5  -8   1     1054.16     1084.82     81.35 o 
   6  -8   1     5327.84     5651.17    151.10 o 
   7  -8   1    10189.36    10323.51    173.27 o 
   8  -8   1     3922.93     4158.74    183.39 o 
   9  -8   1     1372.76     1538.17    130.52 o 
  10  -8   1     1475.77     1409.36    140.60 o 
  11  -8   1      490.36      577.91    216.11 o 
 -15  -7   1      478.42      383.20    124.67 o 
 -14  -7   1        4.02       36.36    113.93 o 
 -13  -7   1      128.70      164.00     73.57 o 
 -12  -7   1       48.73       92.05     59.74 o 
 -11  -7   1       99.76      196.53     62.43 o 
 -10  -7   1     2701.36     2590.53     68.86 o 
  -9  -7   1     3624.45     4020.93     78.36 o 
  -8  -7   1     1164.40     1157.53     55.98 o 
  -7  -7   1     3091.43     3155.66     60.66 o 
  -6  -7   1     7004.80     7143.69     61.05 o 
  -5  -7   1     2854.15     3092.23     48.79 o 
  -4  -7   1     8497.19     8516.02     61.26 o 
  -3  -7   1     8340.99     7844.94     84.58 o 
  -2  -7   1      698.46      627.74     29.60 o 
  -1  -7   1    42238.95    41156.54    231.99 o 
   0  -7   1     7522.39     6731.18    100.71 o 
   1  -7   1    28705.91    27715.02    326.10 o 
   2  -7   1     9376.57     9231.96    117.86 o 
   3  -7   1      343.31      733.01     64.49 o 
   4  -7   1    29090.15    29457.03    317.43 o 
   5  -7   1     2559.18     2642.27    118.43 o 
   6  -7   1     2607.27     2591.14    112.97 o 
   7  -7   1     6563.88     6468.97    120.94 o 
   8  -7   1       99.44      129.81    110.81 o 
   9  -7   1      286.59      291.42    109.21 o 
  10  -7   1      248.54      165.50    121.49 o 
  11  -7   1     8103.22     8181.07    187.67 o 
  12  -7   1     3589.63     3972.27    264.74 o 
 -16  -6   1        3.48       54.55    143.09 o 
 -15  -6   1       75.88      118.98    227.03 o 
 -14  -6   1      191.89      136.68    142.93 o 
 -13  -6   1      166.55      261.53     81.95 o 
 -12  -6   1    18311.05    18447.10    317.48 o 
 -11  -6   1     1057.91     1038.32     57.17 o 
 -10  -6   1      471.32      568.60     62.04 o 
  -9  -6   1      216.22      236.66     57.18 o 
  -8  -6   1     1878.16     1977.61     56.40 o 
  -7  -6   1       19.87      268.78     48.11 o 
  -6  -6   1     2998.88     3191.95     49.07 o 
  -5  -6   1     2378.80     2653.51     42.38 o 
  -4  -6   1       71.89      174.48     32.19 o 
  -3  -6   1     7340.02     7425.06     61.65 o 
  -2  -6   1     3591.83     3760.76     46.37 o 
  -1  -6   1     8127.80     8233.47    125.84 o 
   0  -6   1      481.07      602.70     42.43 o 
   1  -6   1    26968.78    28324.07    129.31 o 
   2  -6   1      767.05      762.35     48.11 o 
   3  -6   1    20395.88    20513.25    140.39 o 
   4  -6   1     7328.30     7775.91    126.58 o 
   5  -6   1    19725.27    19260.30    144.03 o 
   6  -6   1      303.98      309.70     78.94 o 
   7  -6   1     1804.39     2066.57     91.60 o 
   8  -6   1     6196.17     6159.57    151.24 o 
   9  -6   1     6347.64     6322.02    298.84 o 
  10  -6   1       56.24       24.12    112.29 o 
  11  -6   1     2450.06     2518.77    143.55 o 
  12  -6   1      330.69      462.57    200.32 o 
  13  -6   1      312.21      443.14    230.68 o 
 -16  -5   1      192.33      214.10    182.39 o 
 -15  -5   1     4357.82     3934.93    201.43 o 
 -14  -5   1     3391.13     3023.30    178.97 o 
 -13  -5   1       11.31       23.79     98.29 o 
 -12  -5   1     1412.45     1402.19     70.04 o 
 -11  -5   1     1029.13     1098.97     57.27 o 
 -10  -5   1     3430.13     3372.35     61.79 o 
  -9  -5   1      129.78      185.58     46.34 o 
  -8  -5   1    21318.60    20098.88    174.77 o 
  -7  -5   1    39795.30    39719.94    390.03 o 
  -6  -5   1       73.00      143.61     38.43 o 
  -5  -5   1       88.44       62.21     26.35 o 
  -4  -5   1     5398.39     5783.97     44.50 o 
  -3  -5   1    10502.98     9713.58     72.59 o 
  -2  -5   1      404.94      592.94     23.90 o 
  -1  -5   1    10272.35    10245.52    133.84 o 
   0  -5   1     5542.19     5909.07     89.02 o 
   1  -5   1     1063.42     1254.92     40.31 o 
   2  -5   1     4556.86     5099.34     72.63 o 
   3  -5   1    11401.69    11216.55    165.22 o 
   4  -5   1     1493.06     1234.31     62.10 o 
   5  -5   1     1628.97     1676.83     41.65 o 
   6  -5   1      388.38      342.00     28.85 o 
   7  -5   1     7658.50     7837.93    114.92 o 
   8  -5   1    18224.39    18031.62    212.88 o 
   9  -5   1     1213.30     1105.08    116.11 o 
  10  -5   1      886.20      997.15    113.55 o 
  11  -5   1        3.63        6.67    111.11 o 
  12  -5   1      401.87      602.19    216.11 o 
  13  -5   1     3046.99     2921.70    231.94 o 
 -16  -4   1      378.59      305.55    166.54 o 
 -15  -4   1     6595.85     6381.41    209.13 o 
 -14  -4   1      873.50      842.49    173.84 o 
 -13  -4   1        6.84      -27.50    143.14 o 
 -12  -4   1      145.74       51.86     72.53 o 
 -11  -4   1     3090.51     3091.40    106.45 o 
 -10  -4   1     3002.19     2922.53     96.69 o 
  -9  -4   1     4598.98     4699.00     98.97 o 
  -8  -4   1     1123.91     1148.99     60.89 o 
  -7  -4   1     2012.46     2257.00     55.04 o 
  -6  -4   1      710.88      734.19     39.36 o 
  -5  -4   1     4903.70     5004.81     72.91 o 
  -4  -4   1     1246.68     1423.55     28.95 o 
  -3  -4   1     8138.29     7952.18     89.09 o 
  -2  -4   1    33485.98    35879.11    265.55 o 
  -1  -4   1     1706.34     2035.61     32.69 o 
   0  -4   1    20240.47    20845.84    207.71 o 
   1  -4   1      805.62      998.66     34.79 o 
   2  -4   1    25456.12    24388.80    326.01 o 
   3  -4   1     1107.98     1454.62     54.01 o 
   4  -4   1      252.10      168.45     50.09 o 
   5  -4   1      989.92      858.61     32.31 o 
   6  -4   1     5929.11     5897.08    229.64 o 
   7  -4   1      742.54      759.75     94.70 o 
   8  -4   1     7998.88     8038.27    215.08 o 
   9  -4   1     2103.55     1985.41    174.86 o 
  10  -4   1      164.89      176.04    157.83 o 
  11  -4   1        2.98       -3.64    179.68 o 
  12  -4   1     4618.10     4657.72    236.83 o 
  13  -4   1     3158.36     3192.55    228.30 o 
  14  -4   1      318.23      495.34    223.39 o 
 -16  -3   1        3.12       22.90    188.36 o 
 -15  -3   1       44.40      188.37    183.48 o 
 -14  -3   1      880.28      891.34    178.90 o 
 -13  -3   1     1130.65     1027.84    109.53 o 
 -12  -3   1      690.71      648.82     93.94 o 
 -11  -3   1     4527.03     4409.18    147.75 o 
 -10  -3   1     8729.84     8312.12    188.97 o 
  -9  -3   1     1800.16     1652.64     94.15 o 
  -8  -3   1     2434.15     2420.00     77.12 o 
  -7  -3   1     9206.65     9282.51     99.52 o 
  -6  -3   1    21671.48    22116.44    207.79 o 
  -5  -3   1     2884.93     2829.27     46.24 o 
  -4  -3   1     1267.48     1425.23     27.59 o 
  -3  -3   1     8086.71     8359.60     55.42 o 
  -2  -3   1    25214.20    24937.04    123.46 o 
  -1  -3   1     4087.34     4949.50     86.17 o 
   0  -3   1     8326.94     8514.98     67.28 o 
   1  -3   1    11600.58    11938.27    112.04 o 
   2  -3   1     1729.01     1740.76     39.85 o 
   3  -3   1     7673.80     7812.66     78.21 o 
   4  -3   1    12967.60    13269.80    350.54 o 
   5  -3   1    14131.08    15720.62    138.06 o 
   6  -3   1    45509.17    46402.11   1449.64 o 
   7  -3   1     1267.51     1247.54     94.01 o 
   8  -3   1    12189.91    12191.15    232.22 o 
   9  -3   1       30.13       88.63    150.54 o 
  10  -3   1      252.10      269.53    152.97 o 
  11  -3   1       58.06      -46.13    162.68 o 
  12  -3   1      508.37      468.64    188.19 o 
  13  -3   1     1116.62     1189.88    195.48 o 
  14  -3   1      494.06      592.48    206.40 o 
 -15  -2   1     1928.77     2091.54    206.38 o 
 -14  -2   1      202.60      369.12    117.99 o 
 -13  -2   1      345.77      363.25    106.70 o 
 -12  -2   1       12.79      104.05     95.74 o 
 -11  -2   1       19.43       72.76     90.40 o 
 -10  -2   1     1386.06     1441.13    104.15 o 
  -9  -2   1        4.31      135.82     96.82 o 
  -8  -2   1     1634.94     1340.21     84.01 o 
  -7  -2   1      142.01      105.88     99.55 o 
  -6  -2   1      109.89      110.37     57.31 o 
  -5  -2   1    16521.51    15954.98    160.99 o 
  -4  -2   1     1790.68     1986.72     50.14 o 
  -3  -2   1     2471.96     2111.17     21.94 o 
  -2  -2   1     4280.18     3891.72     27.01 o 
  -1  -2   1    46895.13    48767.84    290.60 o 
   0  -2   1      262.08      227.64     20.32 o 
   1  -2   1     2135.41     2180.13     29.61 o 
   2  -2   1     5100.85     5415.73    128.91 o 
   3  -2   1     1000.88     1317.38     54.64 o 
   4  -2   1       73.93      157.08     54.06 o 
   5  -2   1     2273.15     2531.61     73.40 o 
   6  -2   1    30408.41    32177.71    191.08 o 
   7  -2   1      449.79      560.47     83.54 o 
   8  -2   1      368.14      394.58    123.84 o 
   9  -2   1    10106.84     9696.92    212.71 o 
  10  -2   1     2062.87     2208.84    172.43 o 
  11  -2   1     8955.33     9431.64    243.02 o 
  12  -2   1     1491.18     1385.42    178.49 o 
  13  -2   1     5078.34     5570.03    235.63 o 
  14  -2   1     1114.21     1193.52    211.26 o 
  15  -2   1      137.84       59.49    202.75 o 
 -15  -1   1        4.74      189.45    196.28 o 
 -14  -1   1     3115.25     3086.13    163.56 o 
 -13  -1   1     1730.05     1778.20    231.31 o 
 -12  -1   1     5591.83     5438.18    195.57 o 
 -11  -1   1       11.99       75.27    129.90 o 
 -10  -1   1     3905.54     3981.39    159.11 o 
  -9  -1   1     1111.05      960.45    123.85 o 
  -8  -1   1     8463.63     9089.22    167.73 o 
  -7  -1   1     2476.87     2362.24    104.45 o 
  -6  -1   1       74.19       37.44     37.64 o 
  -5  -1   1     4889.76     4855.72     58.44 o 
  -4  -1   1    11399.36    13047.97     95.59 o 
  -3  -1   1    57523.82    59252.77    557.49 o 
  -2  -1   1    10322.20    10196.20    116.53 o 
  -1  -1   1    34182.79    32198.54   1780.50 o 
   1  -1   1      751.96      907.35     34.01 o 
   2  -1   1      107.96       84.99     36.42 o 
   3  -1   1     2500.02     2225.26     51.11 o 
   4  -1   1    13645.03    12834.98     99.87 o 
   5  -1   1      103.15       74.43     18.30 o 
   6  -1   1      126.00      154.42     61.79 o 
   7  -1   1     2300.42     2358.77     89.49 o 
   8  -1   1     5356.63     5327.39    160.37 o 
   9  -1   1      797.13      910.62    137.20 o 
  10  -1   1     8266.33     7995.62    204.14 o 
  11  -1   1       17.87      171.18    152.97 o 
  12  -1   1      505.60      409.15    157.83 o 
  13  -1   1     2843.02     2837.94    196.72 o 
  14  -1   1     1243.29     1262.74    196.70 o 
  15  -1   1     3442.62     3477.97    231.95 o 
 -15   0   1       47.22      222.75    161.53 o 
 -14   0   1       72.17      169.97    176.04 o 
 -13   0   1       97.57       78.91    169.97 o 
 -12   0   1     1217.71     1231.19    168.77 o 
 -11   0   1     1789.42     1593.12    153.00 o 
 -10   0   1      608.75      653.20    143.27 o 
  -9   0   1     1624.95     1623.50    138.43 o 
  -8   0   1    17885.91    17541.30    227.57 o 
  -7   0   1     7588.64     7442.85    178.67 o 
  -6   0   1     3058.31     2644.48    170.06 o 
  -5   0   1     9274.62     9060.17    111.30 o 
  -4   0   1    61807.80    61984.10    242.33 o 
  -3   0   1     2137.14     1956.49     38.27 o 
  -2   0   1      736.88      716.55     43.72 o 
   2   0   1    12066.25    13455.32    214.45 o 
   3   0   1      544.11      663.40     23.72 o 
   4   0   1    39480.43    38616.55    227.82 o 
   5   0   1     5253.12     5400.87     46.55 o 
   6   0   1      562.43      685.09     59.80 o 
   7   0   1        0.11       59.49     83.77 o 
   8   0   1     8835.00     8816.20    170.17 o 
   9   0   1    20884.60    20450.81    247.08 o 
  10   0   1      506.60      486.86    133.55 o 
  11   0   1       41.40       -6.07    138.40 o 
  12   0   1     4876.41     5114.73    200.41 o 
  13   0   1       33.82       32.78    165.11 o 
  14   0   1       90.25       38.85    168.75 o 
  15   0   1      388.15      575.81    186.97 o 
 -15   1   1     2837.49     2741.92    236.79 o 
 -14   1   1      109.71      109.27    185.75 o 
 -13   1   1      181.86      305.95    174.83 o 
 -11   1   1      340.86      461.35    160.26 o 
 -10   1   1       41.96      152.97    149.33 o 
  -9   1   1     3460.08     3551.32    171.25 o 
  -8   1   1       32.99      -27.92    125.05 o 
  -7   1   1      574.02      568.22    114.13 o 
  -6   1   1      343.92      539.07    100.77 o 
  -5   1   1    37068.12    37906.23    253.14 o 
  -4   1   1     2806.41     3148.94     91.12 o 
  -3   1   1    14969.62    14882.65    141.47 o 
  -2   1   1    23346.94    23937.02    139.75 o 
  -1   1   1     2360.55     2794.06     55.93 o 
   2   1   1    14304.70    14609.88    145.91 o 
   3   1   1      252.82      227.51     19.28 o 
   4   1   1    17112.40    17871.83    146.51 o 
   5   1   1    25670.96    26690.51     81.01 o 
   6   1   1    15444.93    15587.57    262.39 o 
   7   1   1     7694.73     7492.67    131.28 o 
   8   1   1     1383.69     1370.93    103.21 o 
   9   1   1    14509.73    14868.84    206.77 o 
  10   1   1      167.35      185.75    123.84 o 
  11   1   1     1113.73     1260.33    139.63 o 
  12   1   1       40.46      207.60    137.19 o 
  13   1   1    16077.67    16097.59    253.49 o 
  14   1   1      237.43      347.36    140.27 o 
  15   1   1     2488.51     2508.88    203.47 o 
 -14   2   1     3114.50     3026.16    230.73 o 
 -13   2   1     3016.34     2875.60    221.01 o 
 -12   2   1     2799.68     3148.82    210.08 o 
 -11   2   1     3234.84     3151.44    193.09 o 
 -10   2   1     9245.61     9306.09    232.11 o 
  -9   2   1       61.76       32.78    146.90 o 
  -8   2   1     1523.18     1568.85    148.14 o 
  -7   2   1     2637.81     2585.66    139.67 o 
  -6   2   1     1177.19     1288.35    111.71 o 
  -5   2   1     3136.96     3232.44    119.05 o 
  -4   2   1      298.97      256.18     83.77 o 
  -3   2   1      116.40       86.20     70.42 o 
  -2   2   1    20602.16    21668.71    263.61 o 
  -1   2   1     9400.73    10921.78    118.10 o 
   0   2   1    14746.68    17358.61    161.13 o 
   1   2   1     1113.32     1430.98     24.87 o 
   2   2   1    34814.36    40450.79    188.04 o 
   3   2   1     3552.53     3103.96     61.82 o 
   4   2   1    22369.41    22348.47    170.45 o 
   5   2   1    36239.50    34461.17    238.88 o 
   6   2   1     5599.14     5396.70    111.86 o 
   7   2   1      228.83      264.47     63.60 o 
   8   2   1    14142.50    13771.94    681.24 o 
   9   2   1     1545.10     1731.65     96.14 o 
  10   2   1     9285.97     9148.91    151.59 o 
  11   2   1     2017.60     2020.64    100.37 o 
  12   2   1       26.70       54.16     91.71 o 
  13   2   1     4090.94     4165.86    201.56 o 
  14   2   1     4426.35     4060.23    137.41 o 
  15   2   1      185.42      230.83    181.94 o 
  16   2   1      545.56      809.73    192.77 o 
 -14   3   1        2.75      112.91    217.32 o 
 -13   3   1     5271.22     4968.83    245.34 o 
 -12   3   1       12.95      -10.93    189.39 o 
 -11   3   1      475.62      441.93    173.62 o 
 -10   3   1      198.64      213.68    154.19 o 
  -9   3   1      927.45      949.48    166.34 o 
  -8   3   1     2328.35     2272.12    161.51 o 
  -7   3   1      549.96      465.02    123.84 o 
  -6   3   1    38086.52    39005.86    323.52 o 
  -5   3   1      247.47      371.51    104.41 o 
  -4   3   1    14732.07    14817.07    182.63 o 
  -3   3   1      349.53      349.36     21.80 o 
  -2   3   1     1550.50     1510.71     29.57 o 
  -1   3   1      355.23      459.90     21.73 o 
   0   3   1       56.10      117.69     14.39 o 
   1   3   1    56832.81    57593.71    527.65 o 
   2   3   1     6545.26     6587.98     93.58 o 
   3   3   1     8490.01     7904.55     63.27 o 
   4   3   1     2086.86     1796.74     21.43 o 
   5   3   1     1013.51     1139.66     26.83 o 
   6   3   1     1280.75     1233.60     40.50 o 
   7   3   1    21582.03    20525.77    112.09 o 
   8   3   1      484.56      615.97     48.93 o 
   9   3   1    21879.28    21150.23    129.08 o 
  10   3   1     2991.86     2786.31     73.13 o 
  11   3   1      585.93      611.98     66.92 o 
  12   3   1      802.27      848.04     91.60 o 
  13   3   1     1799.15     1987.22    114.62 o 
  14   3   1      152.25      296.21    168.82 o 
  15   3   1     1660.45     1628.33    183.53 o 
  16   3   1      128.37      124.78    187.18 o 
 -14   4   1     5340.43     5295.41    273.27 o 
 -13   4   1     5652.50     6142.23    279.36 o 
 -12   4   1      901.43      769.77    190.62 o 
 -11   4   1      106.94       22.04    104.86 o 
 -10   4   1     1403.22     1430.34    186.99 o 
  -9   4   1       50.79       44.92    156.61 o 
  -7   4   1       23.42       27.30     78.91 o 
  -6   4   1      718.56      713.82     81.59 o 
  -5   4   1        6.20      -31.57     83.77 o 
  -4   4   1    14586.54    16116.61     84.42 o 
  -3   4   1     9005.55     8808.26    141.66 o 
  -2   4   1    25660.85    27026.29    116.78 o 
  -1   4   1    13008.02    12965.92    152.95 o 
   0   4   1      145.89       98.13     21.51 o 
   1   4   1    11837.13    14730.94     99.36 o 
   2   4   1     1904.17     1833.02     33.06 o 
   3   4   1    37525.57    35091.17    373.37 o 
   4   4   1       18.72       40.21     17.07 o 
   5   4   1     1492.92     1426.03     27.23 o 
   6   4   1     5595.56     5415.65     41.70 o 
   7   4   1     2774.04     3478.56     93.61 o 
   8   4   1    15269.69    15277.09     97.64 o 
   9   4   1       33.13       74.82     54.51 o 
  10   4   1     5579.94     5447.51    112.40 o 
  11   4   1     3395.35     3392.83     79.83 o 
  12   4   1     4614.26     4608.92    207.44 o 
  13   4   1      689.78      643.31    160.21 o 
  14   4   1     7933.68     7434.36    210.83 o 
  15   4   1     3659.49     3394.99    197.91 o 
  16   4   1      252.54      178.74    192.21 o 
 -13   5   1      120.37      364.22    229.46 o 
 -12   5   1     1410.74     1523.81    210.06 o 
 -11   5   1      204.25       91.06    193.04 o 
 -10   5   1      516.30      538.35    107.06 o 
  -9   5   1     7127.34     7074.58    226.58 o 
  -8   5   1     4481.55     4475.89    129.23 o 
  -7   5   1     2163.96     2250.14    147.54 o 
  -6   5   1        2.02      -24.28     98.34 o 
  -5   5   1       34.09       48.70     28.04 o 
  -4   5   1     1264.91     1256.68    107.30 o 
  -3   5   1    10116.26    10957.04    136.59 o 
  -2   5   1       10.62       50.80     38.63 o 
  -1   5   1     7134.54     7632.13     91.42 o 
   0   5   1     2639.34     2553.23     32.46 o 
   1   5   1    17636.54    18164.06     82.61 o 
   2   5   1     5523.54     6070.71     95.37 o 
   3   5   1     4811.35     4715.42     81.23 o 
   4   5   1     2409.96     2314.66     44.76 o 
   5   5   1      705.69      745.26     25.56 o 
   6   5   1     2724.40     2666.45     36.20 o 
   7   5   1     9491.77    10108.20    112.16 o 
   8   5   1    29109.71    28850.76    114.28 o 
   9   5   1      483.32      452.86     55.92 o 
  10   5   1     8661.65     8300.24     91.85 o 
  11   5   1      227.81      313.49     63.01 o 
  12   5   1     3216.71     3166.22    105.34 o 
  13   5   1     3846.94     3593.97    177.26 o 
  14   5   1      518.57      498.50    162.09 o 
  15   5   1      217.04      122.64    168.69 o 
  16   5   1     2717.89     2621.00    200.49 o 
 -13   6   1      607.56      820.74    236.75 o 
 -12   6   1       25.96       59.49    218.53 o 
 -11   6   1     3189.91     2891.43    222.23 o 
 -10   6   1       94.05      138.99    110.05 o 
  -9   6   1       59.44       46.25    101.05 o 
  -8   6   1     2775.76     2902.43    165.16 o 
  -7   6   1        2.74       76.28     97.70 o 
  -6   6   1      839.65      878.53     91.54 o 
  -5   6   1     1966.17     1827.50    161.17 o 
  -4   6   1    23334.45    23394.46    166.84 o 
  -3   6   1    23315.84    23012.99    152.39 o 
  -2   6   1      492.67      545.34     51.58 o 
  -1   6   1      293.38      265.85     43.66 o 
   0   6   1      473.90      703.54     63.32 o 
   1   6   1     3325.49     3496.92    105.28 o 
   2   6   1     4054.82     4193.93     85.86 o 
   3   6   1     1289.25     1072.01     37.94 o 
   4   6   1       47.88       91.76     17.49 o 
   5   6   1       96.97       69.24     19.37 o 
   6   6   1     7337.55     7631.16     83.80 o 
   7   6   1     1536.19     1338.67     42.23 o 
   8   6   1     4124.92     4055.40     61.88 o 
   9   6   1     1117.71     1060.96     62.16 o 
  10   6   1       21.23       91.20     46.72 o 
  11   6   1      116.98       97.80     63.02 o 
  12   6   1    11139.02    10900.59    107.86 o 
  13   6   1      524.57      478.77     80.93 o 
  14   6   1     4369.71     3992.52    138.74 o 
  16   6   1      641.90      622.30    170.05 o 
 -12   7   1       59.46       44.92    206.39 o 
 -11   7   1     9619.67     9751.55    315.90 o 
 -10   7   1     2501.93     2570.99    132.44 o 
  -9   7   1      198.94      275.77    106.93 o 
  -8   7   1        5.94      -13.35    128.69 o 
  -7   7   1      389.21      365.31    105.52 o 
  -6   7   1       12.14       64.38     95.78 o 
  -5   7   1      998.74     1100.31    100.85 o 
  -4   7   1    15044.61    15120.92    244.49 o 
  -3   7   1     9000.67     9372.27    145.62 o 
  -2   7   1     5233.53     5303.02     81.31 o 
  -1   7   1      894.54      759.24     52.16 o 
   0   7   1     2305.85     2285.85     45.96 o 
   1   7   1    48949.06    48734.27    246.53 o 
   2   7   1    30238.20    31066.00    350.06 o 
   3   7   1       28.70       76.45     44.80 o 
   4   7   1     1355.58     1540.29     39.43 o 
   5   7   1      516.59      826.68     25.62 o 
   6   7   1     1523.83     1407.03     31.24 o 
   7   7   1     3148.23     3022.83     40.34 o 
   8   7   1     4586.31     4531.28    103.13 o 
   9   7   1     1917.95     1990.08     75.13 o 
  10   7   1     2709.26     2545.42     78.82 o 
  11   7   1      157.29      194.11     70.25 o 
  12   7   1      218.59      263.77     67.34 o 
  13   7   1        8.51       32.21     69.85 o 
  14   7   1     1520.56     1524.49    120.94 o 
  15   7   1      440.15      372.55    164.22 o 
  16   7   1     1234.20     1158.28    220.98 o 
 -11   8   1      163.97      185.75    225.82 o 
 -10   8   1       42.32       53.42    190.61 o 
  -9   8   1      402.38      432.41    116.29 o 
  -8   8   1      849.77      981.53    119.69 o 
  -7   8   1     9140.38     9381.58    167.27 o 
  -6   8   1    39227.91    38462.31    272.41 o 
  -5   8   1     8160.24     8404.07    321.40 o 
  -4   8   1     7365.70     6900.80    479.96 o 
  -3   8   1     7852.76     8142.50    119.99 o 
  -2   8   1     5255.63     5313.44     87.03 o 
  -1   8   1     5003.05     4810.46     70.18 o 
   0   8   1     7771.93     7237.07     66.50 o 
   1   8   1    18218.79    17348.69    178.97 o 
   3   8   1     4556.01     4716.52     81.09 o 
   4   8   1    13090.63    13299.64    100.60 o 
   5   8   1     8224.19     8405.30    133.02 o 
   6   8   1    39170.11    38401.01    152.85 o 
   7   8   1     1723.56     1637.18     35.14 o 
   8   8   1     1603.44     1784.33     55.15 o 
   9   8   1       34.17       76.04     55.77 o 
  10   8   1     4897.85     4861.60     79.84 o 
  11   8   1      694.71      676.69     63.90 o 
  12   8   1     1873.53     1811.74     72.62 o 
  13   8   1        0.48       18.98     67.25 o 
  14   8   1     1200.61     1285.64    108.96 o 
  15   8   1       40.71       10.28    108.51 o 
  16   8   1      189.83       91.06    247.67 o 
 -11   9   1      366.28      405.50    241.60 o 
 -10   9   1      182.66      231.89    199.11 o 
  -9   9   1     1011.36     1008.50    130.69 o 
  -8   9   1      585.91      674.08    123.16 o 
  -7   9   1      195.89      305.61    116.18 o 
  -6   9   1      327.83      369.32     95.12 o 
  -5   9   1     1456.30     1462.98    170.60 o 
  -4   9   1     2609.97     2611.60    141.44 o 
  -3   9   1      121.79      148.11    105.55 o 
  -2   9   1    24269.76    23617.55    221.06 o 
  -1   9   1     7070.84     6635.51    126.10 o 
   0   9   1       12.94      107.69     43.88 o 
   1   9   1     9562.89     9257.21     99.39 o 
   2   9   1    14037.40    13575.57    172.50 o 
   3   9   1       73.61       71.54     62.73 o 
   4   9   1     2916.98     3091.49     84.95 o 
   5   9   1    24424.04    23534.99    158.76 o 
   6   9   1     5109.83     5364.74    120.68 o 
   7   9   1     9183.61     9104.95    102.39 o 
   8   9   1      784.67      830.94     53.57 o 
   9   9   1     9113.78     8995.79    116.13 o 
  10   9   1     7344.92     7326.70     85.19 o 
  11   9   1     3422.16     3535.14     79.66 o 
  12   9   1       69.91       41.95     64.95 o 
  13   9   1     1042.46     1077.72     85.79 o 
  14   9   1     1251.31     1331.69    141.76 o 
  15   9   1     1386.01     1549.65    157.53 o 
 -10  10   1       93.95       69.20    236.74 o 
  -9  10   1     3808.21     3931.39    262.31 o 
  -8  10   1       76.74      244.40    148.74 o 
  -7  10   1     4901.93     4768.95    231.98 o 
  -6  10   1      450.44      454.41    142.51 o 
  -5  10   1     1214.15     1264.35    135.06 o 
  -4  10   1     3929.30     3754.53    154.72 o 
  -3  10   1      147.62      153.54    108.53 o 
  -2  10   1      147.47      241.36     91.61 o 
  -1  10   1       38.91      104.90     73.99 o 
   0  10   1     1178.78     1178.06     52.27 o 
   1  10   1       51.86      115.31     39.46 o 
   2  10   1       34.25       39.54     27.70 o 
   3  10   1    13613.94    12650.11     94.08 o 
   4  10   1    34093.89    33570.41    180.86 o 
   5  10   1     1901.95     1858.13     70.63 o 
   6  10   1    19722.27    18506.80    156.80 o 
   7  10   1      241.55      339.75     75.59 o 
   8  10   1     2215.42     2070.04     72.53 o 
   9  10   1      643.82      901.13     76.56 o 
  10  10   1     9917.72     9804.72    120.27 o 
  11  10   1      702.76      826.60     79.50 o 
  12  10   1     1846.76     1760.00     83.94 o 
  13  10   1     2045.99     2055.97     88.87 o 
  14  10   1      227.82      142.85    139.50 o 
  15  10   1      599.88      587.03    154.76 o 
  -9  11   1      409.43      496.14    173.76 o 
  -8  11   1      471.37      453.47    160.51 o 
  -7  11   1     2641.52     2780.11    179.82 o 
  -6  11   1     1448.34     1309.02    146.70 o 
  -5  11   1     4653.72     4565.98    210.73 o 
  -4  11   1     1142.92     1170.07    141.06 o 
  -3  11   1     1652.39     1820.02    115.56 o 
  -2  11   1     2385.85     2238.36     94.86 o 
  -1  11   1       11.68       41.41     80.91 o 
   0  11   1      595.80      836.53     82.14 o 
   1  11   1      123.74      104.83     71.68 o 
   2  11   1       82.04       60.67     62.08 o 
   3  11   1     3284.12     3395.40     74.06 o 
   4  11   1       99.90      495.43     59.22 o 
   5  11   1     1905.16     1885.72     61.03 o 
   6  11   1       14.89       22.52     63.65 o 
   7  11   1        2.41       66.95     71.16 o 
   8  11   1    14539.77    14250.97    349.05 o 
   9  11   1     3245.49     3144.81     99.85 o 
  10  11   1      163.17      178.27     77.73 o 
  11  11   1     7976.74     7785.28    112.75 o 
  12  11   1      618.41      587.38     81.17 o 
  13  11   1        5.48       35.11     83.94 o 
  14  11   1     2138.14     2196.34    113.49 o 
  15  11   1     1587.67     1731.23    139.53 o 
  -8  12   1      425.61      474.17    159.21 o 
  -7  12   1      158.88      278.28    166.11 o 
  -6  12   1      164.30       63.63    141.17 o 
  -5  12   1     2390.75     2221.47    158.89 o 
  -4  12   1        5.48       21.13    142.27 o 
  -3  12   1     2327.04     2188.87    106.16 o 
  -2  12   1      736.45      650.43     93.54 o 
  -1  12   1      102.75      116.18     80.75 o 
   0  12   1     4648.35     4359.62    106.30 o 
   1  12   1     4622.45     4686.42    113.27 o 
   2  12   1     4333.82     4115.95     92.13 o 
   3  12   1        0.41       26.01     65.88 o 
   4  12   1      678.37      696.37     64.13 o 
   5  12   1     5856.52     5808.35     81.96 o 
   6  12   1      110.35       86.18     69.22 o 
   7  12   1      121.08      116.56     75.46 o 
   8  12   1     2028.95     2369.84    101.98 o 
   9  12   1     3452.37     3705.17    114.83 o 
  10  12   1      216.18      300.25    108.35 o 
  11  12   1      841.16      926.72     99.65 o 
  12  12   1     1406.13     1475.26    107.14 o 
  13  12   1    12312.33    12622.87    226.54 o 
  14  12   1     1564.87     1808.08    116.40 o 
  -7  13   1      212.92      174.42    166.85 o 
  -6  13   1       49.02       11.40    119.14 o 
  -5  13   1      172.17      136.48     98.92 o 
  -4  13   1     1221.29     1069.89    105.36 o 
  -3  13   1      122.95      154.94     97.84 o 
  -2  13   1      144.06      138.01     91.76 o 
  -1  13   1       20.50       24.37    132.53 o 
   0  13   1       29.98       77.83     79.98 o 
   1  13   1      942.08      930.95     82.46 o 
   2  13   1      220.76      161.60     74.94 o 
   3  13   1      187.52      192.21     72.95 o 
   4  13   1     3832.55     3598.46     86.70 o 
   5  13   1    13337.81    12904.73    173.53 o 
   6  13   1     1380.08     1458.31     90.92 o 
   7  13   1     2747.71     2770.21     96.85 o 
   8  13   1       40.28       14.17     93.19 o 
   9  13   1     5162.11     5133.13    124.45 o 
  10  13   1     2814.73     2645.44    175.88 o 
  11  13   1      251.85      304.29    121.29 o 
  12  13   1     1169.83     1165.39    129.18 o 
  13  13   1     1935.24     2431.61    143.74 o 
  -5  14   1      493.45      578.64    121.24 o 
  -4  14   1      276.07      331.13    107.83 o 
  -3  14   1      594.50      544.95    102.75 o 
  -2  14   1     4610.58     4397.75    123.67 o 
  -1  14   1       17.38       19.20    112.42 o 
   0  14   1      878.99      959.04    100.35 o 
   1  14   1      720.24      714.65     94.41 o 
   2  14   1        1.88      103.88     81.28 o 
   3  14   1      497.89      504.39     82.37 o 
   4  14   1      180.68      239.43     94.34 o 
   5  14   1     3492.62     3541.21    113.69 o 
   6  14   1       70.29       69.24     88.58 o 
   7  14   1      473.71      514.54     98.26 o 
   8  14   1        1.33        7.84    103.74 o 
   9  14   1     3686.15     3654.74    121.97 o 
  10  14   1     1102.39     1212.24    129.52 o 
  11  14   1        7.82       35.22    122.37 o 
  12  14   1        2.23        8.57    158.78 o 
  -4  15   1        2.41       46.31    131.65 o 
  -3  15   1       50.26      -12.15    135.13 o 
  -2  15   1     1826.06     1712.33    114.13 o 
  -1  15   1      498.54      591.77    100.44 o 
   0  15   1      257.63      327.47     99.57 o 
   1  15   1     3354.27     3275.56    111.10 o 
   2  15   1      379.87      465.31     91.51 o 
   3  15   1     5628.67     5450.93    193.61 o 
   4  15   1      237.17      242.15    124.97 o 
   5  15   1     2849.16     3077.06    123.52 o 
   6  15   1      926.07      907.46    108.79 o 
   7  15   1      474.37      496.38    107.86 o 
   8  15   1       86.78      141.04    120.02 o 
   9  15   1     1289.74     1237.22    110.38 o 
  10  15   1       59.16      120.72    124.10 o 
  11  15   1      102.89      278.65    132.37 o 
  -1  16   1        1.85      153.56    108.29 o 
   0  16   1       91.45      165.49    102.02 o 
   1  16   1      370.98      401.37    101.88 o 
   2  16   1     3185.39     3212.00    147.67 o 
   3  16   1     1231.01     1523.36    140.81 o 
   4  16   1     1067.99      980.01    133.64 o 
   5  16   1      975.87      968.06    124.46 o 
   6  16   1     2382.01     2408.36    122.42 o 
   7  16   1     4398.34     4224.64    151.79 o 
   8  16   1     1611.70     1756.50    119.27 o 
   9  16   1     2366.04     2201.24    149.62 o 
  10  16   1       36.48       22.93    119.63 o 
   2  17   1       41.33      112.18    133.59 o 
   3  17   1       99.49       90.26    157.51 o 
   4  17   1      382.05      401.71    133.99 o 
   5  17   1     1404.96     1572.65    144.70 o 
   6  17   1      187.02      350.50    141.88 o 
   7  17   1     3460.79     3190.32    191.46 o 
  -5 -17   2      592.16      608.23    113.53 o 
  -4 -17   2     1381.45     1224.01    145.16 o 
  -3 -17   2      162.82      231.37    125.91 o 
  -9 -16   2      665.03      665.45    131.01 o 
  -8 -16   2     1014.92      962.83    135.94 o 
  -7 -16   2      735.83      803.74    112.60 o 
  -6 -16   2       68.29       67.50    106.74 o 
  -5 -16   2     3636.49     3734.16    131.24 o 
  -4 -16   2     1788.16     1641.00    119.06 o 
  -3 -16   2     4830.60     4689.60    209.46 o 
  -2 -16   2      794.66      842.71    126.89 o 
  -1 -16   2       99.31      168.46     93.38 o 
   0 -16   2      270.74      255.09    115.86 o 
   1 -16   2      170.76      207.77    121.06 o 
 -11 -15   2     3936.29     4092.03    169.90 o 
 -10 -15   2     8913.50     9071.62    158.06 o 
  -9 -15   2       67.43       61.15    108.78 o 
  -8 -15   2      124.44      156.66    132.58 o 
  -7 -15   2      324.83      341.97     89.28 o 
  -6 -15   2        6.31       62.90    100.96 o 
  -5 -15   2      167.48      212.03    103.67 o 
  -4 -15   2      459.39      541.45    106.22 o 
  -3 -15   2     2645.05     2391.78     93.76 o 
  -2 -15   2      329.64      452.19     96.91 o 
  -1 -15   2      101.09      120.77    112.33 o 
   0 -15   2     7540.41     7141.69    156.68 o 
   1 -15   2      193.10      317.42    108.59 o 
   2 -15   2     3124.71     3063.44    126.51 o 
   3 -15   2       29.76       46.05    165.42 o 
 -12 -14   2     2391.07     2481.03    143.45 o 
 -11 -14   2      331.97      352.52    125.93 o 
 -10 -14   2      238.19      322.14    108.67 o 
  -9 -14   2       15.88       32.70    118.82 o 
  -8 -14   2     1657.59     1578.45    106.59 o 
  -7 -14   2      117.42      173.62     90.80 o 
  -6 -14   2    13001.77    13168.40    206.57 o 
  -5 -14   2     5251.33     5398.82    165.67 o 
  -4 -14   2     1749.50     1608.28     83.01 o 
  -3 -14   2      133.77      112.92     74.80 o 
  -2 -14   2     1300.94     1301.12     85.99 o 
  -1 -14   2      227.16      258.69     98.77 o 
   0 -14   2     2025.60     2028.11    117.50 o 
   1 -14   2     5177.67     4906.22    137.97 o 
   2 -14   2      901.38     1040.63    108.93 o 
   3 -14   2      148.12      175.01    105.98 o 
   4 -14   2     2517.14     2442.26    122.48 o 
   5 -14   2     1487.49     1356.27    146.34 o 
 -13 -13   2     2983.00     2813.26    141.04 o 
 -12 -13   2      157.67      158.05    117.20 o 
 -11 -13   2     1062.69     1040.43    128.18 o 
 -10 -13   2      310.23      317.72    100.83 o 
  -9 -13   2       16.09      244.15    100.18 o 
  -8 -13   2     1498.95     1544.52    105.99 o 
  -7 -13   2     1785.40     1839.17     81.02 o 
  -6 -13   2      246.20      316.12     79.65 o 
  -5 -13   2      341.43      298.16     83.17 o 
  -4 -13   2        7.64       27.88     99.98 o 
  -3 -13   2     3140.86     3110.47    104.85 o 
  -2 -13   2      419.52      412.18     78.71 o 
  -1 -13   2    14857.32    14182.09    142.79 o 
   0 -13   2     2729.66     2621.83    104.10 o 
   1 -13   2      347.88      288.06     93.41 o 
   2 -13   2       10.63       32.86     96.22 o 
   3 -13   2      218.55      174.92    114.11 o 
   4 -13   2       58.81       27.04    116.43 o 
   5 -13   2      473.51      440.62    121.85 o 
   6 -13   2       29.07       19.42    193.03 o 
 -13 -12   2      623.50      547.17    126.83 o 
 -12 -12   2      142.38      190.69    117.32 o 
 -11 -12   2      193.48      188.79    105.53 o 
 -10 -12   2       18.00        9.53    111.20 o 
  -9 -12   2     1355.71     1355.31     97.28 o 
  -8 -12   2     8082.49     7739.17    128.04 o 
  -7 -12   2       25.84      111.25     77.57 o 
  -6 -12   2     2102.16     2069.54     77.74 o 
  -5 -12   2        0.91      115.71     74.10 o 
  -4 -12   2     3638.71     3504.37    100.27 o 
  -3 -12   2     5945.79     5704.16    112.67 o 
  -2 -12   2        1.46       27.92    168.75 o 
  -1 -12   2      403.45      288.75     81.06 o 
   0 -12   2      238.15      282.78     81.22 o 
   1 -12   2        5.33       86.13     84.38 o 
   2 -12   2      397.26      353.04     69.96 o 
   3 -12   2       27.09       52.11     71.90 o 
   4 -12   2    11548.33    11647.99    250.82 o 
   5 -12   2      842.72      815.55    152.29 o 
   6 -12   2      527.05      410.37    140.78 o 
   7 -12   2      528.00      356.52    153.29 o 
   8 -12   2        8.70       12.48    160.88 o 
 -14 -11   2      415.91      457.42    126.35 o 
 -13 -11   2       85.58      107.85    150.22 o 
 -12 -11   2      715.33      761.14    117.41 o 
 -11 -11   2       21.48       28.59    108.57 o 
 -10 -11   2      951.64      934.43    108.00 o 
  -9 -11   2     5574.73     5105.80    124.58 o 
  -8 -11   2      466.88      471.33     81.69 o 
  -7 -11   2      548.32      723.32     85.59 o 
  -6 -11   2     1514.59     1381.42     72.96 o 
  -5 -11   2      239.01      241.41     70.81 o 
  -4 -11   2     9184.68     8998.12    120.64 o 
  -3 -11   2     3420.69     3198.86     95.81 o 
  -2 -11   2      859.96      765.99     51.29 o 
  -1 -11   2      620.85      633.31     55.63 o 
   0 -11   2     2328.28     2324.87     61.85 o 
   1 -11   2    10532.49     9930.98    215.12 o 
   2 -11   2      492.01      453.26     71.43 o 
   3 -11   2       48.30      103.11     71.49 o 
   4 -11   2     3215.21     3121.91    104.16 o 
   5 -11   2      164.33      364.34     95.89 o 
   6 -11   2        2.20      -14.85    134.57 o 
   7 -11   2     2129.57     2171.12    157.71 o 
   8 -11   2     2147.33     2213.26    182.01 o 
   9 -11   2     5788.84     5838.82    164.94 o 
 -14 -10   2     1310.18     1264.38    129.36 o 
 -13 -10   2        5.91       46.38     96.31 o 
 -12 -10   2      328.58      352.34     91.29 o 
 -11 -10   2      292.20      292.28     87.35 o 
 -10 -10   2        4.40       26.18     97.78 o 
  -9 -10   2     1864.95     1841.28     90.57 o 
  -8 -10   2      275.46      269.08     60.84 o 
  -7 -10   2      751.40      758.59     58.93 o 
  -6 -10   2     1568.15     1438.46     50.16 o 
  -5 -10   2     2936.86     3127.26     54.29 o 
  -4 -10   2     1115.11     1113.64     46.47 o 
  -3 -10   2     5978.19     5809.56     97.21 o 
  -2 -10   2     1120.58     1279.70     54.56 o 
  -1 -10   2     2584.43     2523.01     59.48 o 
   0 -10   2       51.95       31.12     54.02 o 
   1 -10   2     8963.52     8461.11    129.22 o 
   2 -10   2     5582.81     5504.30     94.53 o 
   3 -10   2      472.28      428.15     80.04 o 
   4 -10   2      169.29      206.75     83.72 o 
   5 -10   2     7290.18     7113.86    111.22 o 
   6 -10   2      965.88     1027.75     89.08 o 
   7 -10   2      729.45      964.65    109.70 o 
   8 -10   2     2212.86     2425.57    134.02 o 
   9 -10   2     1316.49     1365.39    125.10 o 
  10 -10   2      493.99      570.92    147.87 o 
 -15  -9   2     2136.70     2060.58    263.49 o 
 -14  -9   2     3438.13     3338.82    165.99 o 
 -13  -9   2     2084.25     2186.46     97.12 o 
 -12  -9   2       38.47       98.80     78.00 o 
 -11  -9   2      234.02      261.31     61.16 o 
 -10  -9   2      387.97      457.97     59.41 o 
  -9  -9   2      507.79      527.77     65.81 o 
  -8  -9   2      759.76      788.16     61.73 o 
  -7  -9   2      268.91      320.02     56.78 o 
  -6  -9   2     5501.22     5464.97     84.48 o 
  -5  -9   2     3422.80     3430.07     54.43 o 
  -4  -9   2     2836.69     2761.03     68.44 o 
  -3  -9   2      418.24      269.88     42.75 o 
  -2  -9   2     1485.10     1352.23     49.86 o 
  -1  -9   2        1.42       62.57     42.70 o 
   0  -9   2       56.75      136.63     50.71 o 
   1  -9   2     1301.18     1269.44     63.63 o 
   2  -9   2        3.60      244.89     99.79 o 
   3  -9   2    12914.11    12453.28    147.46 o 
   4  -9   2      630.26      585.55     71.55 o 
   5  -9   2      592.66      571.26     77.04 o 
   6  -9   2     3940.17     3772.27    100.33 o 
   7  -9   2     5571.97     5727.39    153.79 o 
   8  -9   2     2962.31     2912.06    146.27 o 
   9  -9   2     2171.57     2405.06    155.08 o 
  10  -9   2     4196.21     4467.13    304.22 o 
  11  -9   2      294.12      250.10    239.17 o 
 -15  -8   2      882.14      899.03    151.66 o 
 -14  -8   2     3385.64     3871.13    164.23 o 
 -13  -8   2     7847.35     8038.70    121.48 o 
 -12  -8   2     2820.42     2719.45     90.81 o 
 -11  -8   2       23.36      165.16     64.60 o 
 -10  -8   2    10736.83    10832.10    129.64 o 
  -9  -8   2       36.31      271.04     56.83 o 
  -8  -8   2      863.55      873.85     51.10 o 
  -7  -8   2      271.42      258.18     55.58 o 
  -6  -8   2      554.88      561.48     54.48 o 
  -5  -8   2      580.82      671.69     44.78 o 
  -4  -8   2      433.84      452.35     41.31 o 
  -3  -8   2    23493.41    23007.50    156.10 o 
  -2  -8   2     1130.86     1121.62     46.66 o 
  -1  -8   2     9462.56     8422.74    179.74 o 
   0  -8   2     8326.41     8719.16     94.04 o 
   1  -8   2    16882.48    16916.63    232.42 o 
   2  -8   2     3309.61     3146.08     92.95 o 
   3  -8   2     2528.27     2331.58     71.18 o 
   4  -8   2     1358.33     1303.80     72.94 o 
   5  -8   2       12.65       46.34     88.39 o 
   6  -8   2     4699.51     4796.81    108.97 o 
   7  -8   2      854.68      941.19     94.54 o 
   8  -8   2     4518.25     4471.64    233.80 o 
   9  -8   2      688.90      690.10    126.36 o 
  10  -8   2      195.41      253.32    135.64 o 
  11  -8   2     1552.00     1722.95    147.61 o 
 -15  -7   2      996.54      957.04    127.65 o 
 -14  -7   2      528.15      534.86    114.56 o 
 -13  -7   2     1162.47     1231.78     81.45 o 
 -12  -7   2     3565.12     3641.04     86.67 o 
 -11  -7   2    10491.06    10329.22    120.72 o 
 -10  -7   2     1835.09     2074.61     67.97 o 
  -9  -7   2    32821.66    32936.65    229.31 o 
  -8  -7   2     8793.50     8929.53     84.80 o 
  -7  -7   2    12047.43    12079.62     77.45 o 
  -6  -7   2     1583.51     1692.89     50.67 o 
  -5  -7   2    13629.87    13691.85     86.46 o 
  -4  -7   2     6623.94     6722.30     71.83 o 
  -3  -7   2     4981.25     5600.01     48.38 o 
  -2  -7   2      213.37      195.32     31.08 o 
  -1  -7   2      721.88     1018.75    111.10 o 
   0  -7   2       23.50       27.09     41.78 o 
   1  -7   2     3664.41     3757.86    110.68 o 
   2  -7   2    15049.02    15598.30    473.90 o 
   3  -7   2    13491.31    12869.55    143.37 o 
   4  -7   2     3076.82     3256.73     88.78 o 
   5  -7   2    13235.69    13562.98    161.17 o 
   6  -7   2      914.60      893.01     83.93 o 
   7  -7   2      664.73      719.68     90.23 o 
   8  -7   2     6426.03     6217.83    124.67 o 
   9  -7   2      988.71      912.89    124.27 o 
  10  -7   2        0.60      -16.88    122.51 o 
  11  -7   2     4032.15     4107.11    291.47 o 
  12  -7   2     1518.14     1673.16    239.20 o 
 -15  -6   2     1120.99      908.06    129.75 o 
 -14  -6   2      151.61       99.05    120.34 o 
 -13  -6   2      452.69      470.43     75.37 o 
 -12  -6   2     1983.25     2119.65     80.70 o 
 -11  -6   2     1431.47     1658.87     56.50 o 
 -10  -6   2     3830.41     3862.85     67.95 o 
  -9  -6   2       10.57       67.99     49.96 o 
  -8  -6   2       86.50      128.07     49.78 o 
  -7  -6   2    25234.17    25384.02    113.33 o 
  -6  -6   2    15107.42    15074.81     83.90 o 
  -5  -6   2    27651.80    28146.27    297.09 o 
  -4  -6   2    29588.95    27790.62    144.07 o 
  -3  -6   2     3752.07     3688.25     37.92 o 
  -2  -6   2     7794.78     7135.06     65.43 o 
  -1  -6   2      461.91      472.67     32.65 o 
   0  -6   2     3907.45     3940.20     55.49 o 
   1  -6   2      174.93      666.30     65.01 o 
   2  -6   2    17672.90    18491.37    190.15 o 
   3  -6   2      153.15      199.36     58.97 o 
   4  -6   2     3963.98     3815.35     83.56 o 
   5  -6   2      347.30      305.27     71.62 o 
   6  -6   2     4557.69     4689.97    100.99 o 
   7  -6   2     2526.31     2455.18     98.00 o 
   8  -6   2     9601.80     9496.62    172.32 o 
   9  -6   2      505.94      375.52    116.90 o 
  10  -6   2      596.62      688.48    121.01 o 
  11  -6   2     1642.55     1606.96    133.27 o 
  12  -6   2     4498.35     4469.32    248.97 o 
  13  -6   2        8.55      -12.14    225.81 o 
 -15  -5   2     3176.96     3133.55    217.98 o 
 -14  -5   2      671.07      589.63    153.70 o 
 -13  -5   2       53.75       64.42    107.69 o 
 -12  -5   2      387.10      368.23     65.11 o 
 -11  -5   2     6359.44     6237.12     76.23 o 
 -10  -5   2      261.10      238.09     55.99 o 
  -9  -5   2       19.32       45.22     50.09 o 
  -8  -5   2    10115.27    10389.05     75.33 o 
  -7  -5   2     2045.43     2643.84     72.14 o 
  -6  -5   2    13343.23    12865.87    102.92 o 
  -5  -5   2     2040.46     2292.51     49.70 o 
  -4  -5   2      517.92      570.97     31.79 o 
  -3  -5   2     7769.89     7640.25     79.08 o 
  -2  -5   2    13865.84    13960.71     97.93 o 
  -1  -5   2     4305.04     4484.87     68.73 o 
   0  -5   2     2559.90     2427.29     51.02 o 
   1  -5   2    33198.37    32461.85    240.64 o 
   2  -5   2      185.13      190.96     38.84 o 
   3  -5   2     3808.92     4065.70    190.73 o 
   4  -5   2    12278.41    12158.94    108.20 o 
   5  -5   2     1770.69     1741.74     75.39 o 
   6  -5   2      534.81      481.99     34.76 o 
   7  -5   2      423.76      491.61     77.60 o 
   8  -5   2        7.99      210.27     87.86 o 
   9  -5   2     8603.12     8581.50    165.66 o 
  10  -5   2      873.68     1034.89    119.27 o 
  11  -5   2      705.46      817.98    124.24 o 
  12  -5   2     1472.45     1513.74    140.37 o 
  13  -5   2     1409.71     1102.48    208.84 o 
 -15  -4   2     2549.85     2688.23    213.72 o 
 -14  -4   2     3726.40     3437.17    184.52 o 
 -13  -4   2      112.99       73.81    148.04 o 
 -12  -4   2     1889.85     1820.44     81.47 o 
 -11  -4   2     3651.55     3784.22    112.89 o 
 -10  -4   2     3428.37     3470.08     81.20 o 
  -9  -4   2     1292.06     1335.12     66.79 o 
  -8  -4   2     7440.26     7364.53     71.76 o 
  -7  -4   2    11920.55    11241.72    102.69 o 
  -6  -4   2    13074.26    13094.93    103.88 o 
  -5  -4   2       60.53       85.65     29.11 o 
  -4  -4   2     2991.81     3011.38     40.10 o 
  -3  -4   2     6486.47     6136.77     51.48 o 
  -2  -4   2    26192.99    24970.59    258.94 o 
  -1  -4   2    51330.69    51400.55    178.91 o 
   0  -4   2     1449.80     1761.55     31.92 o 
   1  -4   2     2009.71     2179.88     41.33 o 
   2  -4   2     3046.52     3106.14     51.52 o 
   3  -4   2    10484.41    11099.16    124.09 o 
   4  -4   2     1807.74     1546.78     59.95 o 
   5  -4   2    14727.43    14438.58    264.66 o 
   6  -4   2    17641.68    17324.38    295.13 o 
   7  -4   2    11215.65    11597.01    296.04 o 
   8  -4   2    18418.27    18960.20    874.13 o 
   9  -4   2      177.28      301.09    154.19 o 
  10  -4   2      287.21      264.67    162.69 o 
  11  -4   2     4349.42     4375.96    208.90 o 
  12  -4   2      944.73      999.24    186.98 o 
  13  -4   2      401.75      511.13    206.40 o 
  14  -4   2       13.25       76.49    218.53 o 
 -15  -3   2     2979.22     2965.25    212.23 o 
 -14  -3   2      104.03      163.16    171.85 o 
 -13  -3   2      155.17      168.31    109.58 o 
 -12  -3   2      250.58      212.81     98.12 o 
 -11  -3   2     1240.33     1344.72     96.23 o 
 -10  -3   2     7821.59     7246.42    139.08 o 
  -9  -3   2     6730.01     6375.48    113.15 o 
  -8  -3   2      600.17      608.77     67.92 o 
  -7  -3   2     3719.90     3243.45     77.81 o 
  -6  -3   2     6888.73     6886.94    129.30 o 
  -5  -3   2     3591.24     4085.03     44.34 o 
  -4  -3   2     1703.51     1731.23     25.32 o 
  -3  -3   2     2158.13     1939.60     21.65 o 
  -2  -3   2    42753.23    42998.63    261.53 o 
  -1  -3   2    37767.54    37115.24    384.52 o 
   0  -3   2    16372.78    16119.03    239.30 o 
   1  -3   2      853.12     1093.51     32.92 o 
   2  -3   2     8220.30     8402.20    155.95 o 
   3  -3   2     3168.69     3299.90     90.51 o 
   4  -3   2       18.96        1.14     38.89 o 
   5  -3   2     4316.40     4504.38     94.45 o 
   6  -3   2     3168.41     3310.25     97.87 o 
   7  -3   2      464.53      556.18     92.29 o 
   8  -3   2    18013.46    18408.45    185.78 o 
   9  -3   2    13479.26    13697.81    248.03 o 
  10  -3   2     4356.77     3992.35    190.69 o 
  11  -3   2      210.46      173.61    159.04 o 
  12  -3   2     2775.52     2842.79    200.37 o 
  13  -3   2       40.43       89.84    186.96 o 
  14  -3   2       83.63      166.33    206.39 o 
 -15  -2   2     1169.27     1358.91    185.23 o 
 -14  -2   2     2792.40     2857.20    135.69 o 
 -13  -2   2      891.75     1043.36    120.89 o 
 -12  -2   2        6.72       90.81    100.45 o 
 -11  -2   2     1735.78     1704.97    105.44 o 
 -10  -2   2      147.64      188.17    106.78 o 
  -9  -2   2     1186.77     1174.16    120.21 o 
  -8  -2   2      723.98      729.72    104.42 o 
  -7  -2   2     1118.76     1285.90     94.71 o 
  -6  -2   2     7470.12     7010.64    122.78 o 
  -5  -2   2     3897.12     3579.86     72.65 o 
  -4  -2   2     2328.59     2313.50     40.69 o 
  -3  -2   2      496.72      415.67     16.58 o 
  -2  -2   2      887.69      658.38     18.71 o 
  -1  -2   2     9032.42     8668.01     39.67 o 
   0  -2   2    15538.07    15371.91    147.37 o 
   1  -2   2       70.77       89.12     23.32 o 
   2  -2   2     3826.95     3865.80     42.45 o 
   3  -2   2     5380.73     5216.85    201.22 o 
   4  -2   2    11137.26    11361.63    178.87 o 
   5  -2   2    15390.99    17393.22    136.46 o 
   6  -2   2     4176.16     4409.33    135.31 o 
   7  -2   2     3594.93     3578.05    103.83 o 
   8  -2   2     1564.86     1645.05    100.06 o 
   9  -2   2       46.13      109.27    142.04 o 
  10  -2   2     8322.96     8414.68    221.15 o 
  11  -2   2      466.60      296.24    162.69 o 
  12  -2   2      819.88      821.97    178.48 o 
  13  -2   2     4766.79     4786.51    225.90 o 
  14  -2   2        6.85      135.97    183.32 o 
  15  -2   2     6742.01     6643.05    270.87 o 
 -15  -1   2     1459.31     1506.31    200.02 o 
 -14  -1   2      895.36     1207.94    157.56 o 
 -13  -1   2     8887.39     8675.06    244.21 o 
 -12  -1   2      940.86     1022.32    162.70 o 
 -11  -1   2     4940.16     4674.00    178.55 o 
 -10  -1   2      224.96      286.52    133.55 o 
  -9  -1   2       15.87       32.78    118.98 o 
  -8  -1   2     5504.96     5224.29    151.87 o 
  -7  -1   2     1741.11     1781.49    103.22 o 
  -6  -1   2     2615.25     2440.15     99.60 o 
  -5  -1   2    24905.16    25470.78    410.03 o 
  -4  -1   2    26673.41    27170.18    178.45 o 
  -3  -1   2     8980.79     9146.74    106.38 o 
  -2  -1   2     1154.57      883.54     17.90 o 
  -1  -1   2     3999.83     4118.38     40.20 o 
   0  -1   2    33069.93    33977.54    349.38 o 
   1  -1   2       13.73       37.64     33.99 o 
   2  -1   2    11413.20    11540.05    101.25 o 
   3  -1   2    12780.76    11756.55    124.33 o 
   4  -1   2     9975.74     9924.79     90.31 o 
   5  -1   2        6.91       21.81     25.85 o 
   6  -1   2      151.70      183.14     26.37 o 
   7  -1   2     3887.96     3618.24     99.48 o 
   8  -1   2     6702.32     6502.62    121.57 o 
   9  -1   2     6611.94     6643.69    183.47 o 
  10  -1   2      824.01      902.12    148.13 o 
  11  -1   2     2378.43     2245.32    167.58 o 
  13  -1   2     2914.96     2915.67    194.30 o 
  14  -1   2      467.02      480.78    180.90 o 
  15  -1   2      366.90      367.87    196.68 o 
 -15   0   2     1070.97     1151.17    196.09 o 
 -14   0   2     2214.80     2099.47    204.00 o 
 -13   0   2      760.97      670.20    177.26 o 
 -12   0   2     9353.15     9866.60    250.31 o 
 -11   0   2      464.75      519.64    149.34 o 
 -10   0   2    12905.07    12467.44    235.85 o 
  -9   0   2     5518.50     5369.62    172.51 o 
  -8   0   2     1697.86     1688.19     75.29 o 
  -7   0   2     4940.63     4606.66    207.76 o 
  -6   0   2    28954.43    31689.06    211.68 o 
  -5   0   2    10892.08    11426.14    133.84 o 
  -4   0   2     5021.71     6128.83    109.40 o 
  -3   0   2      122.34      138.41     63.13 o 
  -2   0   2     2553.60     2839.19     58.34 o 
  -1   0   2     1327.55     1377.76     26.59 o 
   2   0   2       49.58       80.13     37.64 o 
   3   0   2      281.59      315.68     59.49 o 
   4   0   2     6106.31     6345.60     64.73 o 
   5   0   2    25810.42    26777.15     94.43 o 
   6   0   2      124.82      122.40     32.08 o 
   7   0   2     2737.10     2828.59     48.19 o 
   8   0   2    18491.11    18616.17    267.17 o 
   9   0   2       68.42      105.62    118.98 o 
  10   0   2     5478.60     5246.71    168.86 o 
  11   0   2     2825.40     2872.06    160.30 o 
  12   0   2     3879.65     3916.76    187.03 o 
  13   0   2    10293.74    10163.58    249.11 o 
  14   0   2      598.53      622.42    143.35 o 
  15   0   2      841.77      776.97    150.78 o 
 -15   1   2      573.81      458.93    220.97 o 
 -14   1   2       14.37      184.54    200.32 o 
 -13   1   2       38.47       40.06    180.89 o 
 -12   1   2      283.81      303.52    173.61 o 
 -11   1   2     1450.73     1491.06    174.85 o 
 -10   1   2    11436.70    11692.03    241.89 o 
  -9   1   2     3197.94     3258.50    166.39 o 
  -8   1   2    11972.17    11662.99    212.78 o 
  -7   1   2    14832.45    14913.50    210.48 o 
  -6   1   2     3677.47     3379.53    128.77 o 
  -5   1   2    19181.26    21064.41    207.15 o 
  -4   1   2      305.54      251.33     76.49 o 
  -3   1   2    21976.32    24504.98    178.38 o 
  -2   1   2    25096.01    27600.24    159.35 o 
  -1   1   2    15623.83    16735.18    107.76 o 
   2   1   2     2055.55     2472.86     40.76 o 
   3   1   2    16959.92    18525.01     77.03 o 
   4   1   2    29088.42    30909.37    227.32 o 
   5   1   2    41571.15    39251.36    237.37 o 
   6   1   2        6.03      183.66     44.72 o 
   7   1   2     1692.02     1504.26     46.63 o 
   8   1   2      385.19      483.22     89.84 o 
   9   1   2     6731.44     6480.05    153.10 o 
  10   1   2     1084.22      998.07    123.85 o 
  11   1   2      250.10      178.47    125.05 o 
  12   1   2     8491.15     8635.94    169.69 o 
  13   1   2      897.95     1305.10    188.80 o 
  14   1   2      824.39      842.85    138.81 o 
  15   1   2      247.51      338.39    190.89 o 
  16   1   2     1749.67     1705.26    196.52 o 
 -14   2   2     1479.91     1495.88    218.55 o 
 -13   2   2      830.67      797.69    193.05 o 
 -12   2   2      127.76      139.62    171.18 o 
 -11   2   2     6614.60     6518.68    224.74 o 
 -10   2   2      603.13      829.25    166.34 o 
  -9   2   2     3768.98     3363.12    173.68 o 
  -8   2   2      184.04      179.68    131.12 o 
  -7   2   2     9903.20     9749.89    194.51 o 
  -6   2   2     4084.48     3821.82    145.78 o 
  -5   2   2    26458.84    27631.57    241.52 o 
  -4   2   2     2795.06     2838.91    105.68 o 
  -3   2   2    62356.44    64144.64    294.74 o 
  -2   2   2      658.91      716.11     24.54 o 
  -1   2   2    36361.79    35632.48    368.45 o 
   0   2   2    15421.37    14750.40     94.85 o 
   1   2   2       40.40      142.44     11.63 o 
   2   2   2      300.03      458.17     16.76 o 
   3   2   2    30590.57    31120.11    256.11 o 
   4   2   2    17349.42    16606.33     69.20 o 
   5   2   2      460.41      616.26     26.91 o 
   6   2   2    12053.15    12234.75     57.96 o 
   7   2   2     1147.10     1399.37     53.26 o 
   8   2   2        7.74       31.67     69.64 o 
   9   2   2    40410.48    39043.22   2512.67 o 
  10   2   2    22044.06    22038.54    289.00 o 
  11   2   2       64.18      148.08     86.69 o 
  12   2   2     2174.62     2269.91    107.63 o 
  13   2   2     4645.94     4675.49    134.20 o 
  14   2   2     2422.33     2351.85    198.93 o 
  15   2   2       83.45      198.42    188.77 o 
  16   2   2       24.01       75.51    170.78 o 
 -14   3   2    13322.30    13587.03    348.79 o 
 -13   3   2     2890.36     2893.76    233.15 o 
 -12   3   2      256.47      336.30    182.11 o 
 -11   3   2      115.48        7.28    166.33 o 
 -10   3   2     3318.26     3336.09    196.74 o 
  -9   3   2     3798.91     3710.44    193.11 o 
  -8   3   2        2.03      -43.71    148.11 o 
  -7   3   2     1688.61     1855.48    151.79 o 
  -6   3   2     9856.36     9843.00    198.17 o 
  -5   3   2     4928.13     5276.90    154.31 o 
  -4   3   2        1.08       -0.23     52.10 o 
  -3   3   2     5986.06     6315.34     77.95 o 
  -2   3   2    22410.31    23786.87    106.74 o 
  -1   3   2     3129.74     3372.41     42.04 o 
   0   3   2       44.87      135.15     17.57 o 
   1   3   2     4578.44     5042.48     52.06 o 
   2   3   2    53567.30    52914.20    679.98 o 
   3   3   2    11455.64    11800.46    310.08 o 
   4   3   2    12897.79    13773.77    153.45 o 
   5   3   2      587.83      704.21     21.18 o 
   6   3   2      133.07      101.94     22.65 o 
   7   3   2     9778.56    10151.91     89.04 o 
   8   3   2     2136.81     1909.78     53.13 o 
   9   3   2      418.20      568.60     55.45 o 
  10   3   2     2591.91     2732.75     71.23 o 
  11   3   2       51.99      107.46     59.26 o 
  12   3   2     1829.29     1772.77    101.27 o 
  13   3   2      586.37      600.36    102.37 o 
  14   3   2     5443.92     5331.24    198.81 o 
  15   3   2     6040.05     5330.52    209.52 o 
  16   3   2       58.54      -14.65    172.71 o 
 -14   4   2      504.17      581.55    224.61 o 
 -13   4   2     4464.68     5132.40    269.61 o 
 -12   4   2      105.82      200.32    207.60 o 
 -11   4   2     2081.24     2443.12    210.07 o 
 -10   4   2      424.25      481.26     95.15 o 
  -9   4   2    17528.82    18093.33    188.13 o 
  -8   4   2     4280.12     4322.83    258.72 o 
  -7   4   2       93.27       86.76     78.09 o 
  -6   4   2     4636.18     4743.68    103.95 o 
  -5   4   2     1598.77     1318.71    119.61 o 
  -4   4   2     1914.99     2038.03     85.01 o 
  -3   4   2     2574.21     3049.42     79.45 o 
  -2   4   2    28594.35    28861.11    239.90 o 
  -1   4   2       36.34      294.35     52.24 o 
   0   4   2    16080.23    16105.12    155.80 o 
   1   4   2    48878.16    52685.18    348.46 o 
   2   4   2    88337.77    93767.83    741.85 o 
   3   4   2    14409.71    16129.57    124.59 o 
   4   4   2       11.70       62.48     24.51 o 
   5   4   2     9490.31     9156.65     92.18 o 
   6   4   2     1058.37     1195.01     25.50 o 
   7   4   2    58937.54    59321.42    264.33 o 
   8   4   2      180.87      216.11     43.40 o 
   9   4   2     6428.33     5977.11     75.98 o 
  10   4   2     1534.60     1604.48     66.21 o 
  11   4   2     1487.47     1614.44     66.74 o 
  12   4   2     2084.39     1993.85     96.06 o 
  13   4   2     4722.49     3990.17    176.45 o 
  14   4   2      434.68      487.12    173.15 o 
  15   4   2       75.79      174.22    165.68 o 
  16   4   2        1.53       70.41    265.88 o 
 -13   5   2     2221.97     2375.09    259.85 o 
 -12   5   2      714.48      751.54    222.18 o 
 -11   5   2     4925.91     4485.40    229.55 o 
 -10   5   2      709.87      808.96    106.18 o 
  -9   5   2       12.03       46.70     99.94 o 
  -8   5   2     3555.77     3703.15    118.18 o 
  -7   5   2       51.42       48.02     82.54 o 
  -6   5   2        8.25       33.11     77.90 o 
  -5   5   2    25883.86    24791.97    424.61 o 
  -4   5   2    38867.51    38973.99    210.67 o 
  -3   5   2     5575.11     5415.58     92.85 o 
  -2   5   2    11174.92    12568.98    135.65 o 
  -1   5   2     6021.41     6327.27     95.51 o 
   0   5   2    19385.78    19842.57    188.83 o 
   1   5   2     5538.10     6044.60     90.73 o 
   4   5   2     2996.89     3087.25     54.87 o 
   5   5   2       38.74       65.68     27.58 o 
   6   5   2       34.74       58.01     17.92 o 
   7   5   2      287.96      414.06     28.18 o 
   8   5   2       18.05       47.43     29.78 o 
   9   5   2       35.27       79.26     50.03 o 
  10   5   2     1382.50     1417.05     59.95 o 
  11   5   2     4270.94     3970.16     94.67 o 
  12   5   2    11747.00    11880.85    142.37 o 
  13   5   2     1893.52     1819.48    163.55 o 
  14   5   2     7269.78     6788.35    216.45 o 
  15   5   2      255.40      136.45    176.69 o 
  16   5   2      531.31      539.60    172.99 o 
 -12   6   2     2176.55     2257.31    250.14 o 
 -11   6   2     2411.98     2616.81    236.79 o 
 -10   6   2     2611.36     2501.52    199.15 o 
  -9   6   2      185.44      284.46    100.98 o 
  -8   6   2     2764.86     2870.40    118.16 o 
  -7   6   2      108.44      126.75     93.54 o 
  -6   6   2      108.92      116.94     87.57 o 
  -5   6   2        6.93       17.55     37.00 o 
  -4   6   2      338.19      501.17     78.47 o 
  -3   6   2     4292.70     4744.01     98.62 o 
  -2   6   2      977.85      908.74     81.96 o 
  -1   6   2      195.78      124.85     62.68 o 
   0   6   2    44484.79    46636.67    188.38 o 
   1   6   2    13952.66    13257.91    148.98 o 
   2   6   2     3604.75     3651.63     60.70 o 
   3   6   2      929.64     1199.73     30.82 o 
   4   6   2     9556.39     9140.66     98.44 o 
   5   6   2      720.33      814.27     18.95 o 
   6   6   2       42.76      157.26     49.31 o 
   7   6   2     7848.53     7923.82     84.06 o 
   8   6   2       72.55      140.11     41.57 o 
   9   6   2      472.01      533.13     61.42 o 
  10   6   2     1342.57     1350.67     54.15 o 
  11   6   2      192.22      219.47     71.63 o 
  12   6   2     1621.57     1610.56     81.43 o 
  13   6   2      696.94      749.57    110.05 o 
  14   6   2      590.41      550.54    118.12 o 
  15   6   2     1462.56     1344.74    128.80 o 
  16   6   2     3473.40     3335.95    202.29 o 
 -12   7   2      300.07      313.23    208.82 o 
 -11   7   2       78.93      305.94    225.81 o 
 -10   7   2     2804.55     3526.44    245.30 o 
  -9   7   2       79.76      142.93    102.73 o 
  -8   7   2      503.04      554.57    102.25 o 
  -7   7   2     6177.62     6041.27    247.21 o 
  -6   7   2     4137.88     4224.14    122.86 o 
  -5   7   2     2865.80     2933.30    165.17 o 
  -4   7   2      448.29      596.99     87.93 o 
  -3   7   2    36947.46    37910.59    582.01 o 
  -2   7   2    17064.91    16404.78    183.78 o 
  -1   7   2        1.60       -7.22     75.88 o 
   0   7   2     3888.25     3698.46     77.88 o 
   1   7   2     8394.20     9325.75     70.84 o 
   2   7   2    22001.32    23127.68    252.55 o 
   3   7   2      415.78      451.98     36.79 o 
   4   7   2      566.49      753.01     40.49 o 
   5   7   2    24260.65    22996.45    168.53 o 
   6   7   2    12836.00    11841.62    127.26 o 
   7   7   2       73.70       27.81     54.26 o 
   8   7   2     1365.92     1120.96     73.77 o 
   9   7   2     1163.39     1198.07     70.22 o 
  10   7   2     3160.24     3297.21     82.65 o 
  11   7   2      159.56      127.66     66.29 o 
  12   7   2        6.97       57.40     88.84 o 
  13   7   2      510.41      490.82     86.58 o 
  14   7   2      290.14      321.36    112.15 o 
  15   7   2      414.89      395.18    116.17 o 
  16   7   2     2188.72     1932.86    181.14 o 
 -11   8   2      748.56      662.91    237.97 o 
 -10   8   2     3420.82     3401.51    247.74 o 
  -9   8   2      690.25      679.55    113.45 o 
  -8   8   2      889.07      903.86    108.81 o 
  -7   8   2      870.18      864.15    109.58 o 
  -6   8   2       15.91      358.49    110.04 o 
  -5   8   2    18969.82    18795.62    954.39 o 
  -4   8   2     1050.10     1184.07    124.55 o 
  -3   8   2     2116.96     1884.81    117.79 o 
  -2   8   2     7143.97     6634.41    137.80 o 
  -1   8   2      913.20      900.73     63.90 o 
   0   8   2      357.29      339.17     60.61 o 
   1   8   2     3525.37     3354.18     52.80 o 
   2   8   2    54444.93    53629.77    306.69 o 
   3   8   2     8715.37     7626.85     70.73 o 
   4   8   2      286.40      341.17     38.99 o 
   5   8   2     5842.74     5222.21     63.18 o 
   6   8   2     3437.28     3797.18    124.79 o 
   7   8   2     1824.63     1709.05     85.20 o 
   8   8   2     3871.16     3975.33     63.14 o 
   9   8   2     4132.03     4020.41     71.54 o 
  10   8   2     5770.99     5681.58     96.23 o 
  11   8   2      897.79      900.38     76.88 o 
  12   8   2        5.90       17.73     89.98 o 
  13   8   2      484.70      499.92     78.65 o 
  14   8   2      327.35      264.84    138.54 o 
  15   8   2     1907.34     2000.15    158.11 o 
  16   8   2      318.96      248.89    264.67 o 
 -10   9   2      557.92      582.77    222.18 o 
  -9   9   2     2244.49     2192.98    216.14 o 
  -8   9   2     1311.74     1257.90    190.63 o 
  -7   9   2     1713.22     1645.30    191.85 o 
  -6   9   2     8936.99     8958.46    194.52 o 
  -5   9   2    10496.24    10677.68    195.53 o 
  -4   9   2     1923.85     1971.30    135.20 o 
  -3   9   2     1331.54     1339.72    121.48 o 
  -2   9   2      786.27      963.07    116.68 o 
  -1   9   2     3979.99     4069.49     89.76 o 
   0   9   2     3555.35     3764.74     85.31 o 
   1   9   2      230.03      272.88     38.99 o 
   2   9   2     3802.79     3003.79    166.32 o 
   3   9   2    22637.04    22956.60    237.77 o 
   4   9   2     8132.80     7964.88     72.43 o 
   5   9   2        3.00       57.48     39.99 o 
   6   9   2    27216.55    26316.16    181.64 o 
   7   9   2     7683.39     7507.20     84.87 o 
   8   9   2      122.37      142.28     48.11 o 
   9   9   2      662.03      703.58     54.96 o 
  10   9   2      420.20      389.93     57.44 o 
  11   9   2     2568.53     2629.10     74.60 o 
  12   9   2      566.58      609.78     66.78 o 
  13   9   2     1223.62     1337.52     88.89 o 
  14   9   2     4630.52     4593.22    181.57 o 
  15   9   2      431.92      641.12    156.01 o 
 -10  10   2       51.93       91.05    242.81 o 
  -9  10   2      435.45      525.47    168.69 o 
  -8  10   2     1177.41     1202.97    219.76 o 
  -7  10   2       27.06       34.81    135.19 o 
  -6  10   2     4275.95     4096.31    163.00 o 
  -5  10   2      199.41      202.53    127.12 o 
  -4  10   2     3651.82     3410.02    184.00 o 
  -3  10   2        1.67      -20.34    113.74 o 
  -2  10   2     8536.84     7736.69    132.94 o 
  -1  10   2     2652.93     2669.15     92.02 o 
   0  10   2      467.62      457.31     74.91 o 
   1  10   2    12859.37    12732.15    120.31 o 
   2  10   2        1.17       17.99     30.02 o 
   3  10   2       28.22      263.83     60.64 o 
   4  10   2     8627.95     8480.30     88.05 o 
   5  10   2    12763.86    12318.57     83.36 o 
   6  10   2     1008.85     1208.88     50.14 o 
   7  10   2       34.66      118.26     62.55 o 
   8  10   2     1335.76     1285.78     68.67 o 
   9  10   2     3888.73     3845.30     87.25 o 
  10  10   2     1110.34     1212.89     77.96 o 
  11  10   2     9538.80     9581.64    115.56 o 
  12  10   2      531.10      647.30     80.20 o 
  13  10   2       16.02       30.56     79.99 o 
  14  10   2      876.50      910.60    155.49 o 
  15  10   2      588.93      611.14    160.15 o 
  -9  11   2      307.88      293.78    159.61 o 
  -8  11   2       28.43       86.95    148.77 o 
  -7  11   2      121.69       92.76    156.04 o 
  -6  11   2       44.08       -2.32    137.69 o 
  -5  11   2     2325.22     2145.55    155.08 o 
  -4  11   2      249.53      278.36    124.63 o 
  -3  11   2       26.17       49.42     92.22 o 
  -2  11   2      371.35      346.43     88.63 o 
  -1  11   2     4364.18     4099.06    102.55 o 
   0  11   2     2168.46     2217.11     89.39 o 
   1  11   2      837.70      957.25     78.10 o 
   2  11   2       69.61       63.76     65.20 o 
   3  11   2     6446.66     6113.05     93.26 o 
   4  11   2    30320.44    28851.22    250.05 o 
   5  11   2      933.00      935.46     55.58 o 
   6  11   2     1578.39     1539.47     54.20 o 
   7  11   2     2181.43     2123.74     84.29 o 
   8  11   2      268.85      461.24     76.16 o 
   9  11   2     6693.17     6910.89    106.31 o 
  10  11   2     5377.32     5270.96    120.31 o 
  11  11   2      178.36      334.57     78.72 o 
  12  11   2        1.37       79.71     79.19 o 
  13  11   2      958.24     1052.48     86.01 o 
  14  11   2     1294.66     1381.29    110.03 o 
  15  11   2     2037.29     2061.33    151.14 o 
  -8  12   2     2811.94     2862.18    190.15 o 
  -7  12   2     7471.32     7393.06    228.38 o 
  -6  12   2      280.61      312.42    154.46 o 
  -5  12   2       90.20       55.43    116.06 o 
  -4  12   2     2165.26     2123.63    110.74 o 
  -3  12   2     1066.29      923.75     96.85 o 
  -2  12   2     3182.10     2947.02    107.89 o 
  -1  12   2       14.75      258.87     89.27 o 
   0  12   2     2915.92     3019.08     98.04 o 
   1  12   2     3251.77     3521.29    117.97 o 
   2  12   2     1829.94     1762.72     84.19 o 
   3  12   2     1955.00     2111.93     78.12 o 
   4  12   2      853.72      861.53     65.35 o 
   5  12   2     4255.72     4304.74     75.46 o 
   6  12   2     4892.57     4546.30     90.07 o 
   7  12   2      414.97      300.39     80.06 o 
   8  12   2    11896.01    11796.14    145.94 o 
   9  12   2     4545.88     4677.65    132.26 o 
  10  12   2      470.35      491.73     92.86 o 
  11  12   2     2047.68     2197.31     93.83 o 
  12  12   2     3049.69     3196.49     98.91 o 
  13  12   2      148.72      528.95     89.86 o 
  14  12   2     6247.78     6612.66    151.83 o 
  -6  13   2      397.97      431.18    122.19 o 
  -5  13   2     2192.47     2137.73    117.25 o 
  -4  13   2      111.66       72.13    104.47 o 
  -3  13   2     5414.67     5168.13    123.45 o 
  -2  13   2     1239.21     1189.45     98.86 o 
  -1  13   2        1.25       27.45    128.07 o 
   0  13   2     1118.35     1090.38     87.51 o 
   1  13   2      840.40      846.82     85.34 o 
   2  13   2      165.19      174.89     79.94 o 
   3  13   2       12.58      160.18     77.37 o 
   4  13   2      268.23      259.91     70.05 o 
   5  13   2      840.05      946.83     88.15 o 
   6  13   2     5335.94     4989.98    106.99 o 
   7  13   2     3122.01     3371.37    100.32 o 
   8  13   2      613.81      675.59    100.23 o 
   9  13   2      394.83      462.39     95.82 o 
  10  13   2       11.58       77.89    109.99 o 
  11  13   2      666.51      605.69    121.11 o 
  12  13   2       49.09      105.19    121.06 o 
  13  13   2    11011.65    11120.03    163.65 o 
  -5  14   2     2634.44     2603.45    131.07 o 
  -4  14   2      643.44      561.16    106.71 o 
  -3  14   2      811.19      867.02    111.79 o 
  -2  14   2      461.71      501.23     94.09 o 
  -1  14   2        2.05       37.50     94.60 o 
   0  14   2     2468.92     2576.75     97.57 o 
   1  14   2      135.65      136.36     86.67 o 
   2  14   2    10779.64    10371.18    136.79 o 
   3  14   2      201.29      222.35     78.66 o 
   4  14   2      803.40      958.73    112.48 o 
   5  14   2     2139.82     2103.60    111.84 o 
   6  14   2       93.24      122.28     85.84 o 
   7  14   2       74.12      125.45     93.42 o 
   8  14   2        0.34       52.52    102.77 o 
   9  14   2      262.02      421.61    103.37 o 
  10  14   2      310.52      338.12    114.65 o 
  11  14   2      487.60      467.70    125.54 o 
  12  14   2        1.81       45.72    123.07 o 
  13  14   2       83.34      138.90    127.29 o 
  -4  15   2      311.11      400.74    120.71 o 
  -3  15   2      528.85      419.17    115.60 o 
  -2  15   2      173.03      162.72    103.92 o 
  -1  15   2      560.76      708.00     90.73 o 
   0  15   2      356.37      403.25     94.36 o 
   1  15   2        0.57       40.52     87.98 o 
   2  15   2     1191.66     1139.81    100.40 o 
   3  15   2        4.74       98.41    108.99 o 
   4  15   2      793.22      737.21    119.96 o 
   5  15   2     3748.45     3454.48    146.36 o 
   6  15   2      169.94       46.91    100.25 o 
   7  15   2     6029.32     5695.46    137.80 o 
   8  15   2      144.72      135.42    101.90 o 
   9  15   2     1772.43     1746.63    117.37 o 
  10  15   2        0.42       -2.07    118.75 o 
  11  15   2     2054.15     1975.40    156.88 o 
  12  15   2      515.51      421.34    135.21 o 
  -1  16   2     7918.05     8153.90    132.95 o 
   0  16   2     4217.42     4549.96    215.96 o 
   1  16   2      151.69       68.43    102.93 o 
   2  16   2      316.08      273.14    132.17 o 
   3  16   2      557.94      602.77    126.96 o 
   4  16   2     1883.36     1789.47    146.49 o 
   5  16   2       89.31       99.42    123.10 o 
   6  16   2       19.42       35.42    119.37 o 
   7  16   2      571.74      640.81    132.63 o 
   8  16   2      311.08      345.86    108.65 o 
   9  16   2      256.99      234.37    134.71 o 
  10  16   2     1818.72     1925.88    148.84 o 
   1  17   2      113.63      145.20    129.84 o 
   2  17   2      311.80      254.22    127.96 o 
   3  17   2      930.80      915.59    133.24 o 
   4  17   2     1363.33     1402.30    143.22 o 
   5  17   2     2480.68     2556.65    147.35 o 
   6  17   2     1163.81     1205.73    143.10 o 
   7  17   2      296.58      446.73    167.97 o 
   8  17   2     1593.87     1621.66    149.71 o 
  -8 -16   3      220.31      178.98    140.90 o 
  -7 -16   3      525.68      675.12    116.50 o 
  -6 -16   3     1183.41     1414.39    114.76 o 
  -5 -16   3     2083.93     1960.04    119.99 o 
  -4 -16   3      122.19      183.58    116.51 o 
  -3 -16   3     2308.86     2361.12    128.10 o 
  -2 -16   3       13.18      108.19    124.69 o 
  -1 -16   3       11.72       25.82    126.28 o 
   0 -16   3       10.53       27.25    110.16 o 
   1 -16   3      321.43      343.27    123.32 o 
 -10 -15   3      638.97      997.54    119.74 o 
  -9 -15   3     1216.73     1183.05    116.22 o 
  -8 -15   3     1118.55     1077.82    129.59 o 
  -7 -15   3      410.31      337.25     90.74 o 
  -6 -15   3     4145.53     4187.47    125.85 o 
  -5 -15   3      869.42      872.68    108.00 o 
  -4 -15   3     1668.87     1511.02    109.50 o 
  -3 -15   3       22.29      163.47     86.03 o 
  -2 -15   3     4856.06     5023.98    109.22 o 
  -1 -15   3      150.43      111.47    105.88 o 
   0 -15   3      592.05      732.69    113.58 o 
   1 -15   3     4496.03     4403.81    139.36 o 
   2 -15   3     3039.87     2856.97    126.90 o 
   3 -15   3       22.32       44.75    111.46 o 
 -11 -14   3     5250.56     5232.40    161.11 o 
 -10 -14   3     3380.95     3526.08    124.51 o 
  -9 -14   3       50.02       34.50    107.00 o 
  -8 -14   3      135.76      108.29    103.30 o 
  -7 -14   3     3304.82     3285.70    103.50 o 
  -6 -14   3      460.89      620.51     89.36 o 
  -5 -14   3     5837.55     5928.45    127.20 o 
  -4 -14   3      472.46      540.42    102.45 o 
  -3 -14   3      691.62      618.68     95.17 o 
  -2 -14   3     1542.84     1522.53     92.86 o 
  -1 -14   3     5572.53     5421.75    118.52 o 
   0 -14   3     1058.07     1078.60    112.70 o 
   1 -14   3     1139.84     1134.39    103.61 o 
   2 -14   3     5536.73     5789.55    157.96 o 
   3 -14   3     4968.53     4668.75    131.49 o 
   4 -14   3     1135.92     1129.24    137.77 o 
   5 -14   3       64.72       52.90    130.36 o 
 -12 -13   3      386.59      389.88    124.32 o 
 -11 -13   3       67.16      179.40    119.37 o 
 -10 -13   3     3953.18     4104.77    125.31 o 
  -9 -13   3     3370.07     3365.51    117.16 o 
  -8 -13   3     6648.02     6496.48    130.32 o 
  -7 -13   3      671.00      826.21     78.76 o 
  -6 -13   3    10732.85    10163.12    126.05 o 
  -5 -13   3      611.11      569.93     82.03 o 
  -4 -13   3     1660.46     1542.41     99.45 o 
  -3 -13   3       89.07      105.04     84.63 o 
  -2 -13   3     3194.68     2970.90    118.94 o 
  -1 -13   3      900.29     1055.20     87.05 o 
   0 -13   3     3204.22     3088.25    104.20 o 
   1 -13   3       61.47       19.16     85.46 o 
   2 -13   3      309.62      401.15    110.32 o 
   3 -13   3     2017.59     2004.36    134.36 o 
   4 -13   3     1332.92     1349.86    128.99 o 
   5 -13   3     2410.86     2464.00    142.36 o 
   6 -13   3        1.57       18.09    156.72 o 
 -13 -12   3      194.69      127.27    128.64 o 
 -12 -12   3       14.13       84.20    124.90 o 
 -11 -12   3      140.19      195.99    114.75 o 
 -10 -12   3     1450.37     1605.27    122.96 o 
  -9 -12   3      511.09      479.00     93.42 o 
  -8 -12   3        2.44      253.75     90.14 o 
  -7 -12   3    11144.75    10930.06    124.01 o 
  -6 -12   3       78.65      263.75     69.66 o 
  -5 -12   3     2838.89     2812.78     88.45 o 
  -4 -12   3    19370.89    19059.30    160.75 o 
  -3 -12   3     1296.24     1483.18    110.05 o 
  -2 -12   3     6075.38     5716.75    160.06 o 
  -1 -12   3     2316.38     2372.74    151.14 o 
   0 -12   3     5529.25     5480.40    146.57 o 
   1 -12   3       69.62       44.34     65.24 o 
   2 -12   3       20.92       40.65     68.76 o 
   3 -12   3     2411.72     2358.03     89.34 o 
   4 -12   3       16.21      153.08     87.78 o 
   5 -12   3     2053.05     2273.12    113.92 o 
   6 -12   3        2.00      -19.96    103.06 o 
   7 -12   3      123.20        1.24    157.43 o 
   8 -12   3     2087.45     2210.04    180.72 o 
 -14 -11   3     2987.38     2882.08    142.20 o 
 -13 -11   3       28.79      100.99    121.42 o 
 -12 -11   3      270.99      133.76    111.88 o 
 -11 -11   3       65.46      106.13    109.91 o 
 -10 -11   3        2.35       19.62     99.38 o 
  -9 -11   3      109.41      142.63     82.45 o 
  -8 -11   3      144.52      185.18     82.49 o 
  -7 -11   3     6277.84     6190.02     99.30 o 
  -6 -11   3      152.25      140.70     65.05 o 
  -5 -11   3      346.52      272.24     70.85 o 
  -4 -11   3     1710.76     1784.17     79.48 o 
  -3 -11   3     3854.45     3706.71     98.00 o 
  -2 -11   3      510.75      613.89     55.06 o 
  -1 -11   3       25.19       10.67     55.27 o 
   0 -11   3       95.65       80.47     61.31 o 
   1 -11   3     1955.13     2056.62     70.33 o 
   2 -11   3       27.75       71.81     66.86 o 
   3 -11   3      766.70      681.87     77.85 o 
   4 -11   3      963.60     1012.35     97.53 o 
   5 -11   3     5053.68     5025.45    147.02 o 
   6 -11   3      604.70      614.34    103.99 o 
   7 -11   3      149.06      130.31    111.81 o 
   8 -11   3      966.73     1044.46    129.10 o 
   9 -11   3      396.48      714.36    130.82 o 
 -14 -10   3     1725.85     1858.71    133.56 o 
 -13 -10   3     4130.29     3870.21    140.27 o 
 -12 -10   3       15.27       47.15    107.77 o 
 -11 -10   3      239.26      234.28    104.69 o 
 -10 -10   3     1761.75     1755.28    112.08 o 
  -9 -10   3     2460.47     2444.32     76.46 o 
  -8 -10   3       30.12       46.48     72.20 o 
  -7 -10   3      457.66      471.36     58.57 o 
  -6 -10   3      132.22      151.23     46.25 o 
  -5 -10   3      451.46      533.95     45.67 o 
  -4 -10   3     1628.88     1652.43     51.00 o 
  -3 -10   3     2381.77     2377.17     60.84 o 
  -2 -10   3     8115.91     7839.58    102.08 o 
  -1 -10   3     1353.55     1306.04     56.07 o 
   0 -10   3      395.81      344.08     57.88 o 
   1 -10   3      341.54      488.46     62.51 o 
   2 -10   3    10764.37    10461.12    227.36 o 
   3 -10   3        4.58       31.00     76.97 o 
   4 -10   3     1002.79     1037.92     77.65 o 
   5 -10   3     2777.71     2744.42     93.60 o 
   6 -10   3     1082.03     1248.89     88.69 o 
   7 -10   3      727.41      639.95     88.09 o 
   8 -10   3       59.90       82.95    118.29 o 
   9 -10   3     4424.73     4492.08    148.11 o 
  10 -10   3     1067.79     1037.69    154.91 o 
 -15  -9   3        1.53      128.69    244.02 o 
 -14  -9   3     4608.23     4762.06    175.95 o 
 -13  -9   3     2540.75     2661.67     99.95 o 
 -12  -9   3     2852.50     2922.10    100.34 o 
 -11  -9   3      301.87      292.11     70.41 o 
 -10  -9   3       29.77      166.00     80.52 o 
  -9  -9   3     1314.27     1379.21     80.41 o 
  -8  -9   3     1095.07     1068.93     64.43 o 
  -7  -9   3      311.37      316.39     58.59 o 
  -6  -9   3      840.19      828.01     52.51 o 
  -5  -9   3     4461.54     4574.28     60.26 o 
  -4  -9   3       34.48       20.88     44.66 o 
  -3  -9   3       22.05       46.12     48.96 o 
  -2  -9   3      265.59      340.26     48.52 o 
  -1  -9   3      457.67      477.35     49.82 o 
   0  -9   3      971.47      889.20     55.68 o 
   1  -9   3     1291.32     1331.44     61.44 o 
   2  -9   3    22966.91    22759.97    325.63 o 
   3  -9   3     1120.81     1017.85     70.15 o 
   4  -9   3     4915.52     4719.31    104.04 o 
   5  -9   3     1989.38     1898.28     83.69 o 
   6  -9   3      657.07      591.54     82.36 o 
   7  -9   3     2274.01     2345.31    107.60 o 
   8  -9   3      615.60      611.70    104.04 o 
   9  -9   3     1074.66     1192.45    139.33 o 
  10  -9   3     1537.56     1443.70    143.49 o 
  11  -9   3       31.09      114.60    149.54 o 
 -15  -8   3     1297.91     1316.52    162.68 o 
 -14  -8   3     5648.79     5644.58    352.23 o 
 -13  -8   3      381.36      500.26     87.73 o 
 -12  -8   3      171.78      164.01     79.28 o 
 -11  -8   3     9005.02     8936.06     98.37 o 
 -10  -8   3     2134.04     2189.06     82.54 o 
  -9  -8   3    20121.30    19600.78    127.79 o 
  -8  -8   3       82.67       95.97     59.05 o 
  -7  -8   3      612.66      685.72     57.35 o 
  -6  -8   3     1883.35     1907.41     55.43 o 
  -5  -8   3     4788.09     4177.78     58.37 o 
  -4  -8   3      136.90      192.58     42.01 o 
  -3  -8   3     8190.93     8669.39     75.08 o 
  -2  -8   3     2058.91     2001.53     57.54 o 
  -1  -8   3     4723.86     4992.08    102.28 o 
   0  -8   3      470.57      564.23     54.10 o 
   1  -8   3      202.71      395.14     62.33 o 
   2  -8   3      389.74      500.52     65.40 o 
   3  -8   3     1966.13     1821.48     71.94 o 
   4  -8   3        9.97       50.47     73.39 o 
   5  -8   3       22.05       21.52     67.80 o 
   6  -8   3     1689.73     1630.16     91.18 o 
   7  -8   3     5276.45     5138.05    121.39 o 
   8  -8   3     1550.26     1417.42    104.67 o 
   9  -8   3     4082.88     4102.04    158.18 o 
  10  -8   3      138.42       94.27    133.87 o 
  11  -8   3      203.40      274.33    140.16 o 
 -15  -7   3        4.85       45.99    124.26 o 
 -14  -7   3     1346.82     1451.59    126.75 o 
 -13  -7   3     2582.81     2348.24    100.39 o 
 -12  -7   3       81.68      144.87     76.89 o 
 -11  -7   3       13.23       69.24     61.57 o 
 -10  -7   3    16067.25    15651.54    124.63 o 
  -9  -7   3     2985.28     3349.84     70.68 o 
  -8  -7   3     9214.75     9385.34    119.38 o 
  -7  -7   3     2987.90     2807.78     60.05 o 
  -6  -7   3    25921.49    25966.15    121.72 o 
  -5  -7   3     5508.54     5353.03     65.12 o 
  -4  -7   3    17008.70    15171.99    114.54 o 
  -3  -7   3       13.11       65.97     37.71 o 
  -2  -7   3     5677.55     5730.47     85.99 o 
  -1  -7   3     8123.21     8674.06    147.71 o 
   0  -7   3      864.40      782.19     47.21 o 
   1  -7   3    11154.49    10604.73     87.61 o 
   2  -7   3     2370.87     2582.34     70.12 o 
   3  -7   3    10379.03     9669.02    151.06 o 
   4  -7   3     2339.19     2522.80     81.34 o 
   5  -7   3        9.73       48.51     87.09 o 
   6  -7   3     2219.94     2204.97    104.12 o 
   7  -7   3      228.13      181.18     85.10 o 
   8  -7   3      802.30      818.06     95.10 o 
   9  -7   3     1280.28     1215.04     99.37 o 
  10  -7   3     1894.17     1904.58    134.77 o 
  11  -7   3     3342.74     3419.84    251.98 o 
  12  -7   3     5436.88     6098.81    187.60 o 
 -15  -6   3      155.38      100.66    122.47 o 
 -14  -6   3      432.72      367.62    119.67 o 
 -13  -6   3      267.69      221.71     90.81 o 
 -12  -6   3     7926.18     7913.79    110.77 o 
 -11  -6   3    23100.80    22693.88    122.61 o 
 -10  -6   3     1020.11     1129.94     57.55 o 
  -9  -6   3    12903.80    12921.18     90.55 o 
  -8  -6   3      462.46      564.57     50.31 o 
  -7  -6   3     2117.20     2395.91     53.65 o 
  -6  -6   3     3612.98     3611.19     69.17 o 
  -5  -6   3    40249.58    40494.41    656.11 o 
  -4  -6   3     1192.18     1493.68     40.60 o 
  -3  -6   3      166.57      177.39     35.24 o 
  -2  -6   3    18266.73    18857.08    211.08 o 
  -1  -6   3     1448.62     1479.01     47.01 o 
   0  -6   3    25406.83    25050.08    225.49 o 
   1  -6   3    15856.54    15858.71    134.50 o 
   2  -6   3     9461.30     9512.69     81.07 o 
   3  -6   3      393.59      545.24    117.77 o 
   4  -6   3     4645.29     4291.72     88.32 o 
   5  -6   3       44.14       16.73     71.23 o 
   6  -6   3    14439.84    14287.41    155.17 o 
   7  -6   3      366.51      343.63     86.78 o 
   8  -6   3      858.39      914.91     94.59 o 
   9  -6   3      907.53      776.69     94.09 o 
  10  -6   3      156.55       88.65    112.83 o 
  11  -6   3      768.38      805.10    127.99 o 
  12  -6   3        3.81        8.03    136.73 o 
  13  -6   3      179.36      290.16    224.60 o 
 -15  -5   3     1428.90     1588.09    144.59 o 
 -14  -5   3      710.85      695.28    126.24 o 
 -13  -5   3     2329.69     2153.03    128.03 o 
 -12  -5   3      830.21      763.38     71.83 o 
 -11  -5   3        1.29       55.67     66.21 o 
 -10  -5   3     3210.86     3091.57     62.15 o 
  -9  -5   3     1125.51     1021.66     49.88 o 
  -8  -5   3      115.13      224.57     43.27 o 
  -7  -5   3    89507.23    89055.10    326.92 o 
  -6  -5   3    18631.66    19323.69    101.50 o 
  -5  -5   3    12511.42    13006.46     84.64 o 
  -4  -5   3     8223.25     8575.83    123.03 o 
  -3  -5   3     1679.61     1944.98     48.27 o 
  -2  -5   3     3001.13     2725.43     45.77 o 
  -1  -5   3    15771.35    14946.08    193.41 o 
   0  -5   3    16961.00    15991.35    195.38 o 
   1  -5   3        3.13      248.23     38.28 o 
   2  -5   3     1207.30     1228.43     45.23 o 
   3  -5   3     1207.65     1015.32     70.89 o 
   4  -5   3       27.30        2.90     67.23 o 
   5  -5   3    12111.31    11819.45    180.55 o 
   6  -5   3     9442.58     9305.60    115.36 o 
   7  -5   3        6.43        9.47     97.68 o 
   8  -5   3    15363.02    15470.04    278.48 o 
   9  -5   3     5190.01     4659.55    144.29 o 
  10  -5   3      960.83      909.41    165.13 o 
  11  -5   3     1564.34     1619.77    188.20 o 
  12  -5   3      307.62      248.12    125.27 o 
  13  -5   3      122.81      149.33    199.11 o 
 -15  -4   3     5484.46     5429.09    226.10 o 
 -14  -4   3       48.88       12.16    155.39 o 
 -13  -4   3     1445.62     1582.90    160.77 o 
 -12  -4   3      364.97      327.65     75.18 o 
 -11  -4   3      179.34      183.25     70.03 o 
 -10  -4   3     5016.52     5099.85     74.16 o 
  -9  -4   3      407.29      516.90     49.42 o 
  -8  -4   3      197.38      187.26     43.55 o 
  -7  -4   3     1101.00     1123.34     42.24 o 
  -6  -4   3     3419.48     3368.96     61.20 o 
  -5  -4   3      468.27      553.67     31.52 o 
  -4  -4   3    15575.06    15503.61     69.71 o 
  -3  -4   3     4747.03     4129.89     49.64 o 
  -2  -4   3    39139.65    37788.64    159.57 o 
  -1  -4   3     2124.89     2330.45     44.27 o 
   0  -4   3    26831.26    28290.99    158.78 o 
   1  -4   3        4.82       20.37     32.96 o 
   2  -4   3        8.30       51.57     37.85 o 
   3  -4   3     8064.14     7768.50    153.30 o 
   4  -4   3     8552.90     8165.53    147.12 o 
   5  -4   3     5644.89     5711.62    232.69 o 
   6  -4   3       15.30       17.00    121.41 o 
   7  -4   3      506.14      494.68     89.36 o 
   8  -4   3     9213.52     9155.66    152.52 o 
   9  -4   3     3936.11     3699.76    131.40 o 
  10  -4   3     3714.30     3409.08    199.18 o 
  11  -4   3      555.87      636.19    185.76 o 
  12  -4   3      140.07       74.06    190.61 o 
  13  -4   3      893.24     1078.16    213.69 o 
  14  -4   3      614.90      551.21    218.54 o 
 -15  -3   3     4798.02     4437.95    213.30 o 
 -14  -3   3      557.19      571.49    165.36 o 
 -13  -3   3     1027.64     1117.69    112.13 o 
 -12  -3   3      379.54      353.05     97.20 o 
 -11  -3   3     5815.70     5734.79    171.77 o 
 -10  -3   3     7759.89     7831.69    238.40 o 
  -9  -3   3     1649.15     1556.92     87.59 o 
  -8  -3   3      321.86      303.68     55.71 o 
  -7  -3   3      182.76      117.64     45.93 o 
  -6  -3   3    23084.69    23424.40    197.37 o 
  -5  -3   3     5971.40     5522.91     75.57 o 
  -4  -3   3        6.76       21.14     19.86 o 
  -3  -3   3     3097.99     3384.70     48.93 o 
  -2  -3   3     1187.59     1384.42     21.41 o 
  -1  -3   3    19778.76    20269.09    174.54 o 
   0  -3   3      583.18      591.98     31.29 o 
   1  -3   3      367.18      361.08     33.52 o 
   2  -3   3    22149.77    19990.77    143.47 o 
   3  -3   3    47401.97    46373.61    233.10 o 
   4  -3   3     1108.51     1090.64     47.02 o 
   5  -3   3      176.07      149.39     37.33 o 
   6  -3   3     5406.32     5313.38     74.76 o 
   7  -3   3     2394.84     2288.58     53.53 o 
   8  -3   3     2715.01     2773.91    109.79 o 
   9  -3   3     1857.25     1832.49    107.70 o 
  10  -3   3     1533.70     1449.89    118.91 o 
  11  -3   3     3857.53     4001.75    207.68 o 
  12  -3   3     2663.90     2700.68    210.08 o 
  13  -3   3     2862.45     2706.76    217.37 o 
  14  -3   3      232.61      292.59    201.54 o 
 -15  -2   3     2131.42     2068.06    183.13 o 
 -14  -2   3     5825.25     5428.89    156.21 o 
 -13  -2   3     3689.09     4128.08    141.66 o 
 -12  -2   3     2057.08     2038.76    113.84 o 
 -11  -2   3     1176.73     1262.96    101.06 o 
 -10  -2   3     1081.77     1101.27    140.85 o 
  -9  -2   3     5927.10     5486.55    165.23 o 
  -8  -2   3     2469.13     2341.46    125.09 o 
  -7  -2   3      330.40      347.24     91.06 o 
  -6  -2   3     1050.30     1028.48     91.07 o 
  -5  -2   3    17600.58    17584.39    229.14 o 
  -4  -2   3     1109.66     1422.14     21.29 o 
  -3  -2   3      980.58      887.00     17.77 o 
  -2  -2   3    31516.16    35677.32    250.80 o 
  -1  -2   3     2025.95     2277.85     20.97 o 
   0  -2   3     7986.24     8092.36     63.69 o 
   1  -2   3    11625.46    10863.24    101.21 o 
   2  -2   3      447.86      382.76     35.85 o 
   3  -2   3      891.31      944.79     35.62 o 
   4  -2   3     3853.31     4340.79     71.69 o 
   5  -2   3    16157.26    16928.24    241.67 o 
   6  -2   3    10425.76    10394.08     67.69 o 
   7  -2   3    30540.41    28315.88    256.24 o 
   8  -2   3    14670.42    13804.28    496.47 o 
   9  -2   3      811.04      838.50    101.04 o 
  10  -2   3       98.57       10.93    152.97 o 
  11  -2   3     1459.69     1495.92    168.78 o 
  12  -2   3      759.62      672.63    168.76 o 
  13  -2   3      862.41      893.61    183.34 o 
  14  -2   3     2153.52     2111.60    208.85 o 
  15  -2   3       48.73      230.67    210.03 o 
 -15  -1   3        9.11      195.68    179.90 o 
 -14  -1   3     3326.26     3447.19    173.85 o 
 -13  -1   3      253.07      354.51    171.18 o 
 -12  -1   3     7851.01     8226.31    230.84 o 
 -11  -1   3     2067.28     2125.03    161.50 o 
 -10  -1   3      325.04      455.29    137.19 o 
  -9  -1   3     2556.34     2337.76    148.16 o 
  -8  -1   3    11238.47    11511.65    195.75 o 
  -7  -1   3     7151.97     7591.01    155.56 o 
  -6  -1   3    12632.07    12587.50    171.55 o 
  -5  -1   3       44.91       57.06     76.49 o 
  -4  -1   3       29.32      219.54     51.60 o 
  -3  -1   3    35124.87    36937.84    422.82 o 
  -2  -1   3     3455.55     4006.90     49.46 o 
  -1  -1   3     6512.29     7456.04    129.17 o 
   0  -1   3     3153.80     2810.99    108.85 o 
   1  -1   3     1604.50     2041.24     52.25 o 
   2  -1   3    10485.71    10968.39    126.17 o 
   3  -1   3     1445.59     1525.52     66.80 o 
   4  -1   3    36749.21    37847.85    229.05 o 
   5  -1   3      218.45      134.14     51.93 o 
   6  -1   3      861.04      868.33     46.90 o 
   7  -1   3     3075.01     3183.25    106.15 o 
   8  -1   3      240.62      251.01     39.92 o 
   9  -1   3       84.79       56.70     93.16 o 
  10  -1   3     1580.25     1493.54    146.93 o 
  11  -1   3     2204.78     2329.07    167.58 o 
  12  -1   3     2053.47     2115.28    177.29 o 
  13  -1   3      596.17      667.76    173.62 o 
  14  -1   3      956.92     1084.23    188.19 o 
  15  -1   3     3091.78     3345.51    225.87 o 
 -15   0   3      168.47      232.90    163.42 o 
 -14   0   3      941.00      971.31    201.55 o 
 -13   0   3     2312.70     2038.79    195.50 o 
 -12   0   3     4027.86     3831.74    205.25 o 
 -11   0   3      307.50      416.43    155.40 o 
 -10   0   3     2461.31     2500.39    170.01 o 
  -9   0   3    13023.01    12655.02    228.59 o 
  -8   0   3     8189.28     7312.73    294.11 o 
  -7   0   3      199.89      135.82     37.35 o 
  -6   0   3     9571.70    10025.98    324.67 o 
  -5   0   3      739.14      975.02     95.92 o 
  -4   0   3     1271.61     1277.56     82.58 o 
  -3   0   3      592.37      658.13     81.36 o 
  -2   0   3      996.29      838.02     39.68 o 
  -1   0   3     3559.89     3573.46     48.59 o 
   0   0   3    12820.53    12378.90     93.07 o 
   1   0   3     1598.73     1452.25     41.32 o 
   2   0   3      671.33      693.44     43.72 o 
   3   0   3    24410.47    23653.80    153.02 o 
   4   0   3     8309.12     9378.65    124.11 o 
   5   0   3     3390.40     2988.34     46.31 o 
   6   0   3    17097.45    19233.52    125.38 o 
   7   0   3      139.44      140.30     38.91 o 
   8   0   3    16379.33    15835.92    106.59 o 
   9   0   3    10947.22    10465.98     84.21 o 
  10   0   3        3.64      -38.85    120.19 o 
  11   0   3     2812.02     2500.46    156.66 o 
  12   0   3     2487.54     2423.82    168.79 o 
  13   0   3      614.16      543.92    162.69 o 
  14   0   3        4.97       -6.44    133.13 o 
  15   0   3       89.03      107.43    148.98 o 
 -14   1   3     4899.33     5284.39    253.84 o 
 -13   1   3       11.38       10.93    177.25 o 
 -12   1   3      918.07      871.76    177.27 o 
 -11   1   3     2134.41     1982.95    183.36 o 
 -10   1   3     1939.93     2455.31    178.50 o 
  -9   1   3     7202.53     7161.47    201.70 o 
  -8   1   3     3837.47     3335.39    159.12 o 
  -7   1   3        1.84       63.13    112.91 o 
  -6   1   3      170.92      134.48     20.21 o 
  -5   1   3    65399.42    68184.66    353.86 o 
  -4   1   3     6360.21     6134.70    120.36 o 
  -3   1   3    66113.63    67728.26    295.33 o 
  -2   1   3    34891.04    36761.02    195.37 o 
  -1   1   3     2315.77     2850.99     28.78 o 
   0   1   3     3272.39     3331.75     54.96 o 
   1   1   3    34312.67    33838.56    166.98 o 
   2   1   3      299.92      401.45     39.89 o 
   3   1   3    15712.57    17088.36    200.81 o 
   4   1   3    23566.48    24009.59    106.97 o 
   5   1   3     1335.33     1387.41     29.27 o 
   6   1   3    20075.57    20594.68    160.42 o 
   7   1   3     6509.08     6826.85     52.10 o 
   8   1   3     3892.64     3987.13     52.60 o 
   9   1   3     4670.21     4518.67     51.30 o 
  10   1   3       22.90       21.11     49.18 o 
  11   1   3     2891.93     2761.45    124.50 o 
  12   1   3       27.79      109.38    130.51 o 
  13   1   3    20054.42    20473.48    415.96 o 
  14   1   3     3207.29     3269.77    152.74 o 
  15   1   3     1306.54     1394.13    196.87 o 
  16   1   3      236.95      317.05    186.09 o 
 -14   2   3     2487.28     2745.50    248.93 o 
 -13   2   3        0.58       41.28    201.53 o 
 -12   2   3      356.68      481.99    191.83 o 
 -11   2   3      658.95      570.64    179.69 o 
 -10   2   3    13750.21    13533.60    268.68 o 
  -9   2   3     4998.40     5071.45    195.57 o 
  -8   2   3    14066.72    14866.99    249.30 o 
  -7   2   3      344.37      388.51    125.05 o 
  -6   2   3    15078.35    13686.80    206.86 o 
  -5   2   3      751.89     1504.41    117.78 o 
  -4   2   3     8945.30     9337.19    144.73 o 
  -3   2   3      448.72      531.19     29.04 o 
  -2   2   3     2456.53     2492.81     33.26 o 
  -1   2   3     1469.13     1548.43     31.29 o 
   0   2   3    12598.96    13317.06     79.16 o 
   1   2   3     6439.45     6989.78     79.93 o 
   3   2   3     4716.27     4779.22     65.62 o 
   4   2   3    31138.84    33080.27    152.57 o 
   5   2   3     5675.34     6235.31     51.37 o 
   6   2   3    10560.46    11034.68     61.62 o 
   7   2   3     9840.45    10013.38     99.89 o 
   8   2   3     7364.04     7681.46     55.67 o 
   9   2   3     4583.20     4840.64     77.36 o 
  10   2   3      622.24      902.20     64.84 o 
  11   2   3      911.63     1033.47     91.38 o 
  12   2   3      436.87      407.04     94.37 o 
  13   2   3     2002.15     2053.47    113.51 o 
  14   2   3     1240.32     1139.99    171.66 o 
  15   2   3        2.67       92.20    174.97 o 
  16   2   3      485.78      605.92    184.07 o 
 -14   3   3        1.43      227.03    234.31 o 
 -13   3   3     5491.91     5907.76    275.71 o 
 -12   3   3      857.86      859.61    206.40 o 
 -11   3   3      611.88      373.95    189.40 o 
 -10   3   3     7566.45     7499.89    241.78 o 
  -9   3   3       38.64       29.14    160.26 o 
  -8   3   3      225.59      166.33    139.62 o 
  -7   3   3     5291.23     5458.41    182.23 o 
  -6   3   3    10419.32    10132.03    217.03 o 
  -5   3   3    79504.71    79206.55    664.53 o 
  -4   3   3     3388.54     3537.29     67.87 o 
  -3   3   3    17814.27    17764.40    250.57 o 
  -2   3   3    26597.78    26689.56    203.35 o 
  -1   3   3     9303.82     9106.12     98.28 o 
   0   3   3    40340.51    42003.25    224.05 o 
   1   3   3    41467.39    39657.77    391.29 o 
   2   3   3        1.30      721.94     45.61 o 
   3   3   3     2409.46     2753.90     36.50 o 
   4   3   3      994.94     1224.58     36.97 o 
   5   3   3    33420.86    32731.02    190.71 o 
   6   3   3     2589.11     2749.63     34.80 o 
   7   3   3     7314.58     6679.32     50.29 o 
   8   3   3      407.07      378.91     38.95 o 
   9   3   3     4074.32     4111.01     66.53 o 
  10   3   3     7527.79     7419.96    101.67 o 
  11   3   3      687.44      683.86     58.61 o 
  12   3   3       58.73       44.67     82.65 o 
  13   3   3       46.86       72.34     95.34 o 
  14   3   3      287.10      459.19    175.97 o 
  15   3   3      998.96     1370.21    187.03 o 
  16   3   3      361.39      299.34    185.43 o 
 -13   4   3     4826.34     4906.63    261.12 o 
 -12   4   3      207.83      180.90    193.04 o 
 -11   4   3      685.80      492.93    189.40 o 
 -10   4   3      923.19     1002.89    176.05 o 
  -9   4   3      288.34      364.22     89.89 o 
  -8   4   3     2555.72     2634.88    162.12 o 
  -7   4   3       68.66       72.62     73.89 o 
  -6   4   3     6086.55     6551.10    109.65 o 
  -5   4   3     2559.11     2023.46     78.82 o 
  -4   4   3        7.14      146.97    106.84 o 
  -3   4   3     9882.90     9731.19    169.07 o 
  -2   4   3      920.06      708.78     31.91 o 
  -1   4   3    64587.71    68057.98    776.92 o 
   0   4   3     8960.32     8418.85     64.95 o 
   1   4   3    10607.02    10700.46     93.80 o 
   3   4   3     4211.63     4680.03     40.20 o 
   4   4   3      417.55      452.53     28.08 o 
   5   4   3       28.03       69.08     39.86 o 
   6   4   3     7560.41     7218.13    160.40 o 
   7   4   3     6198.09     6780.50     92.91 o 
   8   4   3     1992.10     1840.32     45.10 o 
   9   4   3     2050.31     1899.42     57.59 o 
  10   4   3     8252.50     8400.02     92.55 o 
  11   4   3     1176.93     1155.87     61.39 o 
  12   4   3     1850.65     1670.95     93.27 o 
  13   4   3      691.81      675.17    146.15 o 
  14   4   3     4571.83     4311.39    192.16 o 
  15   4   3     6251.96     6054.52    218.52 o 
  16   4   3     1600.18     1348.98    201.30 o 
 -13   5   3     2958.18     3137.82    262.29 o 
 -12   5   3     3740.15     3731.91    259.89 o 
 -11   5   3     1214.41     1508.01    222.19 o 
 -10   5   3     3971.95     4338.16    233.18 o 
  -9   5   3     4748.19     5274.64    188.26 o 
  -8   5   3     6537.75     6429.02    236.29 o 
  -7   5   3       18.25        1.55     82.46 o 
  -6   5   3      658.45      647.04     81.42 o 
  -5   5   3       21.25       40.06     69.80 o 
  -4   5   3    12884.34    13909.35    212.26 o 
  -3   5   3    13282.21    14109.77    132.02 o 
  -2   5   3     7435.36     8478.55    265.03 o 
  -1   5   3     4034.07     3707.02     50.92 o 
   0   5   3      680.96      955.39     31.07 o 
   1   5   3    11901.25    12396.99    124.32 o 
   2   5   3    77601.86    78722.54    236.24 o 
   3   5   3    24457.86    26501.96    239.92 o 
   4   5   3    38778.50    37422.43    181.96 o 
   5   5   3     2821.85     2797.33     50.42 o 
   6   5   3      668.01      509.60     47.09 o 
   7   5   3      533.18      573.39     58.25 o 
   8   5   3     3750.75     3733.61    113.26 o 
   9   5   3      128.62      116.76     46.00 o 
  10   5   3      769.12      852.48     55.95 o 
  11   5   3      714.07      781.83     59.89 o 
  12   5   3     5053.17     5024.96    193.74 o 
  13   5   3     5491.00     5124.64    184.45 o 
  14   5   3     1585.39     1501.95    171.07 o 
  15   5   3     3006.29     3037.19    244.08 o 
  16   5   3     1251.83     1318.03    187.05 o 
 -12   6   3      892.48      978.59    237.97 o 
 -11   6   3     5855.19     5903.15    278.15 o 
 -10   6   3     1227.91     1361.10    214.91 o 
  -9   6   3     2421.73     2563.77    115.79 o 
  -8   6   3     3958.16     3735.49    122.90 o 
  -7   6   3     4773.95     4873.89    122.45 o 
  -6   6   3       40.79       36.81     85.12 o 
  -5   6   3     6615.90     6696.91    118.05 o 
  -4   6   3    12636.70    12802.59    138.47 o 
  -3   6   3     9500.34     9225.31    177.50 o 
  -2   6   3      350.96      333.50     76.72 o 
  -1   6   3       50.63       42.35     55.35 o 
   0   6   3     6512.22     7051.43     62.05 o 
   1   6   3     8985.62    10651.09    138.69 o 
   2   6   3     1258.13     1331.40     36.00 o 
   3   6   3    10947.00    10816.05     94.65 o 
   4   6   3     7123.18     6549.50    103.96 o 
   5   6   3      456.44      495.98     27.54 o 
   6   6   3    14122.01    15463.43    174.04 o 
   7   6   3    16957.06    15455.46    158.36 o 
   8   6   3     7375.39     7680.72    124.71 o 
   9   6   3    19207.91    18298.11    173.44 o 
  10   6   3      192.99      234.16     46.80 o 
  11   6   3      262.86      276.45     85.93 o 
  12   6   3     1455.97     1432.48     92.06 o 
  13   6   3       82.67       36.19    126.16 o 
  14   6   3     3217.75     3187.49    184.93 o 
  15   6   3       64.27       75.94    138.98 o 
  16   6   3     1153.40     1152.03    166.39 o 
 -12   7   3      162.78      150.54    206.39 o 
 -11   7   3     4229.35     4562.73    252.61 o 
 -10   7   3       35.88      172.40    197.89 o 
  -9   7   3      642.71      705.82    109.15 o 
  -8   7   3      800.98      782.97    100.92 o 
  -7   7   3     2405.57     2382.12    111.87 o 
  -6   7   3    15308.64    15151.65    173.55 o 
  -5   7   3      804.80     1056.54    145.09 o 
  -4   7   3    10485.27    10940.81    216.38 o 
  -3   7   3    15990.48    15966.75    264.02 o 
  -2   7   3     6120.57     6425.81    128.80 o 
  -1   7   3     2072.78     2092.12     66.26 o 
   0   7   3     5441.90     4721.38     95.24 o 
   1   7   3    20638.75    20568.05    139.15 o 
   2   7   3    33873.21    34836.34    258.56 o 
   3   7   3     1534.16     1438.15     70.60 o 
   4   7   3     1847.37     1833.52     35.92 o 
   5   7   3     1901.10     2215.00     50.95 o 
   6   7   3     6768.90     6914.09     85.51 o 
   7   7   3      164.16      167.54     55.77 o 
   8   7   3     2414.22     2475.31     80.01 o 
   9   7   3     3862.69     3876.62     81.77 o 
  10   7   3      218.46      203.87     70.83 o 
  11   7   3     1066.44     1125.83     77.51 o 
  12   7   3       11.21       55.71     66.60 o 
  13   7   3     2866.50     2720.39    103.40 o 
  14   7   3      801.96      801.98     95.89 o 
  15   7   3      102.97       75.94    122.02 o 
  16   7   3      511.50      376.40    185.86 o 
 -11   8   3      121.54      133.55    237.96 o 
 -10   8   3      626.52      529.35    230.68 o 
  -9   8   3        0.20       82.56    208.82 o 
  -8   8   3     1826.56     1928.98    119.01 o 
  -7   8   3     4666.75     4685.26    135.45 o 
  -6   8   3    17268.13    16589.90    313.77 o 
  -5   8   3     2993.28     2989.66    146.24 o 
  -4   8   3    10077.63     9620.51    175.57 o 
  -3   8   3      959.99      784.61    104.72 o 
  -2   8   3     7034.58     7572.86    222.98 o 
  -1   8   3     5914.33     5488.72    109.79 o 
   0   8   3     6327.25     6816.27    150.49 o 
   1   8   3      960.12     1076.77     35.85 o 
   2   8   3     3579.09     3601.95     63.14 o 
   3   8   3      667.47      845.69     48.62 o 
   4   8   3     1193.56     1342.39     38.14 o 
   5   8   3     4254.36     4130.14     62.90 o 
   6   8   3    17098.00    15892.93     82.33 o 
   7   8   3     2664.27     2640.33     52.14 o 
   8   8   3       50.14       66.09     46.10 o 
   9   8   3      352.28      348.17     70.97 o 
  10   8   3     1329.92     1505.43     79.27 o 
  11   8   3     3222.30     3060.81     91.27 o 
  12   8   3       62.51       62.37     73.63 o 
  13   8   3      108.52      121.54     81.15 o 
  14   8   3      892.83      876.43    109.86 o 
  15   8   3      164.04      153.37    139.41 o 
  16   8   3      146.97      132.04    146.43 o 
 -10   9   3      194.37      281.66    233.10 o 
  -9   9   3     1072.19     1047.82    229.48 o 
  -8   9   3       40.81       32.78    202.75 o 
  -7   9   3     2113.46     2071.57    214.93 o 
  -6   9   3       43.81       81.36    133.47 o 
  -5   9   3      376.84      424.82    124.91 o 
  -4   9   3     1836.09     1912.47    125.35 o 
  -3   9   3     7759.62     7547.49    159.99 o 
  -2   9   3     7304.22     7205.53    120.87 o 
  -1   9   3     9248.49     9680.09    113.63 o 
   0   9   3     8725.30     8538.89    131.05 o 
   1   9   3       49.47       55.31     39.50 o 
   2   9   3      736.08     1353.27     67.38 o 
   3   9   3    23303.90    22845.81    413.01 o 
   4   9   3     3330.81     3506.18     58.62 o 
   5   9   3     1097.22     1097.50     40.20 o 
   6   9   3     7344.55     6991.50     61.95 o 
   7   9   3      205.59      391.69     39.02 o 
   8   9   3     4539.45     4455.98     64.12 o 
   9   9   3        7.97       36.18     49.99 o 
  10   9   3     1038.70     1067.42     59.26 o 
  11   9   3     2212.75     2314.53     72.13 o 
  12   9   3      658.81      611.16     82.04 o 
  13   9   3     1217.01     1241.39     87.91 o 
  14   9   3       13.69      132.48    108.37 o 
  15   9   3     2617.57     2613.36    162.57 o 
  16   9   3        0.52      -17.00    193.03 o 
 -10  10   3     3109.16     3100.41    199.93 o 
  -9  10   3      104.31      247.93    155.57 o 
  -8  10   3     4873.14     5109.16    191.49 o 
  -7  10   3      856.09      866.53    158.96 o 
  -6  10   3      874.73      854.03    144.97 o 
  -5  10   3     4955.33     4785.21    166.85 o 
  -4  10   3      504.20      425.28    115.75 o 
  -3  10   3      383.45      405.01     92.36 o 
  -2  10   3     1119.43     1113.96     83.60 o 
  -1  10   3     3882.56     3935.22     97.57 o 
   0  10   3      503.74      525.93     77.31 o 
   1  10   3      487.51      619.44     61.87 o 
   2  10   3     1412.83     1298.62    121.50 o 
   3  10   3    24484.29    23715.55    138.95 o 
   4  10   3     7301.97     7160.88     76.79 o 
   5  10   3        3.90       19.16     44.48 o 
   6  10   3     4153.40     4172.64     52.75 o 
   7  10   3     5785.18     5709.24     84.43 o 
   8  10   3     2403.17     2522.28     81.50 o 
   9  10   3      972.80     1034.10     75.32 o 
  10  10   3     1030.88     1026.94     78.98 o 
  11  10   3      110.74      243.11     73.43 o 
  12  10   3       95.07      163.36     76.77 o 
  13  10   3        1.53       20.90     78.76 o 
  14  10   3      168.43      160.44    108.93 o 
  15  10   3     2033.14     2063.60    167.26 o 
  -9  11   3      191.80      213.46    171.93 o 
  -8  11   3     1245.49     1238.25    171.79 o 
  -7  11   3      683.20      719.79    151.92 o 
  -6  11   3     2069.89     2204.02    155.80 o 
  -5  11   3      376.51      515.08    150.04 o 
  -4  11   3    15559.46    15401.90    246.46 o 
  -3  11   3     2278.03     2141.46     95.27 o 
  -2  11   3    12419.52    12521.64    142.23 o 
  -1  11   3       78.20      330.47     82.87 o 
   0  11   3     3179.97     3311.66     93.78 o 
   1  11   3      744.77      811.08     69.67 o 
   2  11   3      852.56      734.61     69.57 o 
   3  11   3      398.49      509.18     67.96 o 
   4  11   3     5024.26     5150.41    151.11 o 
   5  11   3      249.83      346.91     54.16 o 
   6  11   3     3256.02     3064.02     60.63 o 
   7  11   3      581.07      536.45     73.44 o 
   8  11   3     3606.49     3819.65     82.52 o 
   9  11   3     4331.07     4613.58     96.59 o 
  10  11   3      269.39      399.54     80.40 o 
  11  11   3     9263.77     9176.49    120.51 o 
  12  11   3     1184.68     1141.23     86.85 o 
  13  11   3       49.84       27.01     85.37 o 
  14  11   3      146.27       37.53     99.06 o 
  15  11   3     1213.09     1383.86    136.47 o 
  -8  12   3     1988.08     2115.36    143.43 o 
  -7  12   3     1429.87     1426.25    134.02 o 
  -6  12   3      279.91      294.84    121.32 o 
  -5  12   3      694.47      732.98    114.42 o 
  -4  12   3     1846.62     1868.76    105.76 o 
  -3  12   3      143.07      181.95     95.87 o 
  -2  12   3      660.62      661.22     89.20 o 
  -1  12   3    16971.05    16462.71    158.76 o 
   0  12   3     1581.47     1774.22     95.83 o 
   1  12   3    18622.66    17358.46    264.74 o 
   2  12   3       58.58       84.03     76.09 o 
   3  12   3     2546.01     2506.20     85.05 o 
   4  12   3      185.85      203.06     64.94 o 
   5  12   3      816.35      899.58     60.25 o 
   6  12   3      551.95      578.86     82.06 o 
   7  12   3       82.82       39.75     76.41 o 
   8  12   3      676.82      821.82     93.20 o 
   9  12   3     1663.34     1763.71     97.96 o 
  10  12   3     1816.45     1747.06     91.99 o 
  11  12   3       31.56       75.50     77.73 o 
  12  12   3      113.06      183.92     85.38 o 
  13  12   3     9793.17     9386.48    131.54 o 
  14  12   3      960.46     1156.50     97.93 o 
  -6  13   3       46.60       27.77    128.88 o 
  -5  13   3       77.81       68.33    107.05 o 
  -4  13   3     1328.30     1189.12    110.14 o 
  -3  13   3     1885.86     1881.40    107.77 o 
  -2  13   3      197.87      235.14     88.59 o 
  -1  13   3      474.35      461.62     93.84 o 
   0  13   3      458.55      373.60     73.90 o 
   1  13   3      581.56      632.01     85.01 o 
   2  13   3       14.80       66.02     94.02 o 
   3  13   3     5528.67     5188.44     99.79 o 
   4  13   3     5802.85     5531.13    111.48 o 
   5  13   3     2288.42     2216.29    104.63 o 
   6  13   3     8487.04     8249.69    260.96 o 
   7  13   3     9206.42     8929.92    123.94 o 
   8  13   3     1561.94     1819.66    104.44 o 
   9  13   3       90.96       99.18    106.25 o 
  10  13   3      379.69      381.61    108.32 o 
  11  13   3       90.73       85.23     98.27 o 
  12  13   3      528.31      544.38     93.75 o 
  13  13   3        0.48      304.32     97.12 o 
  14  13   3     3967.95     3946.52    132.18 o 
  -5  14   3     3268.63     3629.57    133.38 o 
  -4  14   3      230.96      177.21    101.83 o 
  -3  14   3     2566.41     2500.05    121.29 o 
  -2  14   3     2429.66     2436.65    114.94 o 
  -1  14   3      404.81      391.49     97.27 o 
   0  14   3      331.97      301.01     80.36 o 
   1  14   3     3322.89     3340.52    107.39 o 
   2  14   3      320.30      553.74     87.99 o 
   3  14   3      671.45      766.84     93.05 o 
   4  14   3       25.85       39.35    139.50 o 
   5  14   3      764.16      704.76    114.76 o 
   6  14   3      636.96      532.19     93.91 o 
   7  14   3      774.02      864.81    100.37 o 
   8  14   3     4421.33     4441.29    109.83 o 
   9  14   3      232.80      460.54    105.14 o 
  10  14   3     4628.29     4497.87    144.48 o 
  11  14   3      273.23      378.35    124.47 o 
  12  14   3     2001.44     1901.32    140.50 o 
  13  14   3      371.00      388.36    136.45 o 
  -3  15   3      520.68      492.40    110.23 o 
  -2  15   3      273.95      267.77    109.94 o 
  -1  15   3    10591.32    10394.65    189.75 o 
   0  15   3     2219.18     2706.37    116.26 o 
   1  15   3      120.71      107.50     94.31 o 
   2  15   3     1232.67     1305.40     98.36 o 
   3  15   3     2151.29     2024.94    133.56 o 
   4  15   3      356.95      268.06    109.57 o 
   5  15   3        6.60       -4.24    109.95 o 
   6  15   3      250.24      221.30    145.46 o 
   7  15   3      336.09      553.58    126.74 o 
   8  15   3     1460.40     1382.69    111.21 o 
   9  15   3       79.75      124.46    112.22 o 
  10  15   3       25.72        7.52    122.38 o 
  11  15   3      197.52      287.18    124.16 o 
  12  15   3      153.53      153.64    137.04 o 
  -1  16   3     1463.65     2183.85    119.60 o 
   0  16   3     5373.04     5386.69    130.64 o 
   1  16   3      838.08      998.74    105.86 o 
   2  16   3      848.47      895.81    128.41 o 
   3  16   3     4841.14     4441.13    153.02 o 
   4  16   3     5190.30     5863.62    205.24 o 
   5  16   3        7.84       69.53    132.32 o 
   6  16   3       75.32       13.35    229.46 o 
   7  16   3     1245.84     1163.23    131.37 o 
   8  16   3     3227.97     2891.89    150.55 o 
   9  16   3      125.47       80.97    128.13 o 
  10  16   3      519.31      428.20    133.52 o 
   1  17   3      337.71      346.23    127.33 o 
   2  17   3       44.37       36.80    118.40 o 
   3  17   3      560.79      634.21    130.30 o 
   4  17   3      546.75      598.75    136.76 o 
   5  17   3      941.39      903.01    127.53 o 
   6  17   3      194.76      141.05    161.45 o 
   7  17   3       13.37      109.27    152.29 o 
   8  17   3     1188.39     1327.28    145.05 o 
  -8 -16   4       91.61       66.48    153.19 o 
  -7 -16   4     2489.31     2492.67    127.88 o 
  -6 -16   4       19.75      115.50    111.84 o 
  -5 -16   4      136.05       68.42    109.39 o 
  -4 -16   4     1581.66     1490.09    119.88 o 
  -3 -16   4      292.38      367.71    107.66 o 
  -2 -16   4     5534.43     5575.36    120.69 o 
  -1 -16   4      800.70      668.39    113.71 o 
   0 -16   4       89.44       47.35    134.03 o 
 -10 -15   4     5851.38     5860.86    147.09 o 
  -9 -15   4        6.39       82.52    135.56 o 
  -8 -15   4      108.37       93.26    124.96 o 
  -7 -15   4      499.08      426.67     95.14 o 
  -6 -15   4     1471.44     1535.96    110.89 o 
  -5 -15   4     1425.05     1552.42    115.32 o 
  -4 -15   4      971.39     1005.10    112.78 o 
  -3 -15   4     5557.40     5305.88    135.46 o 
  -2 -15   4     5423.89     5408.53    124.70 o 
  -1 -15   4     1461.95     1421.31    105.79 o 
   0 -15   4      917.42      905.13    120.86 o 
   1 -15   4     3898.61     3556.90    125.89 o 
   2 -15   4     2620.26     2905.29    126.95 o 
   3 -15   4     3143.26     3273.88    133.99 o 
 -11 -14   4      148.34      223.30    130.18 o 
 -10 -14   4     1865.84     2088.58    118.32 o 
  -9 -14   4       11.02       31.69    112.57 o 
  -8 -14   4     1009.13      936.66    106.78 o 
  -7 -14   4      171.89      174.29     85.23 o 
  -6 -14   4     5017.47     4978.31    112.16 o 
  -5 -14   4     1437.75     1361.27    102.89 o 
  -4 -14   4     1757.24     1783.51    109.32 o 
  -3 -14   4      324.47      290.21     94.29 o 
  -2 -14   4       16.59      115.06    111.05 o 
  -1 -14   4     2365.22     2444.55    104.81 o 
   0 -14   4      177.02      149.44    104.40 o 
   1 -14   4      657.90      655.06    100.80 o 
   2 -14   4    12030.14    11310.35    202.42 o 
   3 -14   4       11.37      102.53    122.49 o 
   4 -14   4      794.82      934.68    138.56 o 
   5 -14   4     1503.69     1526.18    142.93 o 
 -12 -13   4      179.07      163.99    129.93 o 
 -11 -13   4     3596.54     3371.84    146.94 o 
 -10 -13   4     2013.20     2207.72    114.40 o 
  -9 -13   4     7397.02     7047.16    135.54 o 
  -8 -13   4      425.80      763.05    101.03 o 
  -7 -13   4     6986.93     7034.89    114.78 o 
  -6 -13   4     1398.39     1733.11     90.81 o 
  -5 -13   4     2907.05     2815.49    103.24 o 
  -4 -13   4      883.03      840.60     95.27 o 
  -3 -13   4     3578.86     3413.12    122.68 o 
  -2 -13   4      721.71      829.14    108.40 o 
  -1 -13   4     4231.56     4279.78    131.41 o 
   0 -13   4      968.51      891.38     80.47 o 
   1 -13   4      773.57      735.39    109.54 o 
   2 -13   4       94.76       94.68    100.85 o 
   3 -13   4     3110.87     3037.07    137.28 o 
   4 -13   4      102.97       75.34    114.34 o 
   5 -13   4      177.99      202.27    126.12 o 
   6 -13   4     4320.29     4425.20    349.76 o 
 -13 -12   4      756.91      757.66    132.29 o 
 -12 -12   4      175.99      195.29    122.64 o 
 -11 -12   4     2229.71     2093.59    129.56 o 
 -10 -12   4     2491.68     2365.69    105.49 o 
  -9 -12   4        2.58       49.92     92.45 o 
  -8 -12   4     9305.43     9209.14    134.57 o 
  -7 -12   4      157.16      313.32     81.45 o 
  -6 -12   4    20353.15    19973.71    241.72 o 
  -5 -12   4      508.93      521.81     76.28 o 
  -4 -12   4      738.85     1079.29     93.90 o 
  -3 -12   4    22777.62    22622.90    338.87 o 
  -2 -12   4      399.78      405.02     94.32 o 
  -1 -12   4      462.66      511.49     94.77 o 
   0 -12   4     1105.81     1221.49     92.19 o 
   1 -12   4      386.40      368.35     71.59 o 
   2 -12   4       18.80        5.55     69.68 o 
   3 -12   4      165.69      233.27     78.15 o 
   4 -12   4     6412.34     6017.55    150.26 o 
   5 -12   4     3384.21     3382.24    122.50 o 
   6 -12   4        6.07       33.56    105.00 o 
   7 -12   4      704.22      692.41    120.74 o 
   8 -12   4      374.03      462.08    165.06 o 
 -13 -11   4      774.69      724.95    128.74 o 
 -12 -11   4     1452.30     1367.65    120.30 o 
 -11 -11   4     1048.41      949.50    112.37 o 
 -10 -11   4      912.55      858.76    108.14 o 
  -9 -11   4      899.95      879.64     90.00 o 
  -8 -11   4       30.53       19.82     81.32 o 
  -7 -11   4       45.27       69.58     70.89 o 
  -6 -11   4     3182.15     2927.63     76.59 o 
  -5 -11   4     2416.27     2453.59     83.13 o 
  -4 -11   4     5778.66     5534.08     71.89 o 
  -3 -11   4     8279.22     8322.21     93.59 o 
  -2 -11   4     8119.77     7822.81     99.78 o 
  -1 -11   4      845.90      959.38     63.35 o 
   0 -11   4      208.05      224.61     64.50 o 
   1 -11   4      486.46      464.64     71.16 o 
   2 -11   4    10480.95     9753.47    202.09 o 
   3 -11   4      576.73      636.39     77.65 o 
   4 -11   4     1444.76     1411.66     97.99 o 
   5 -11   4     2869.85     2723.87    114.10 o 
   6 -11   4        6.64       11.43     86.55 o 
   7 -11   4      337.64      362.28     91.80 o 
   8 -11   4     1654.20     1924.95    135.50 o 
   9 -11   4     6216.76     6119.62    167.98 o 
 -14 -10   4     7755.74     7714.15    173.18 o 
 -13 -10   4        3.45      167.08    115.08 o 
 -12 -10   4        1.56       64.26    132.89 o 
 -11 -10   4      647.16      575.39    110.30 o 
 -10 -10   4      703.09      727.89    102.28 o 
  -9 -10   4      572.91      635.48     67.90 o 
  -8 -10   4      279.00      405.75     67.46 o 
  -7 -10   4      100.11       83.27     59.02 o 
  -6 -10   4      524.52      577.28     54.47 o 
  -5 -10   4     6350.48     6308.93     69.76 o 
  -4 -10   4      103.08      113.97     47.67 o 
  -3 -10   4      413.59      308.69     52.15 o 
  -2 -10   4      101.06      122.44     52.70 o 
  -1 -10   4     1832.10     1838.06     68.99 o 
   0 -10   4     1374.09     1401.41     65.30 o 
   1 -10   4    17146.43    16605.36    165.21 o 
   2 -10   4      343.17      644.56     71.62 o 
   3 -10   4    10017.41     9778.66    233.83 o 
   4 -10   4       63.51      102.98     86.35 o 
   5 -10   4       22.75       22.52     76.46 o 
   6 -10   4     6101.98     5973.24    130.97 o 
   7 -10   4     1463.05     1427.56     98.04 o 
   8 -10   4       73.09       62.30     93.79 o 
   9 -10   4       13.25       55.08    118.90 o 
  10 -10   4      144.45      356.07    152.80 o 
 -14  -9   4      280.25      352.55    146.30 o 
 -13  -9   4     3521.09     3364.37    124.50 o 
 -12  -9   4       93.53      113.67     85.28 o 
 -11  -9   4       44.35       41.55     78.90 o 
 -10  -9   4    10728.70    10343.58    177.52 o 
  -9  -9   4     3265.14     3260.30     90.78 o 
  -8  -9   4     1363.91     1341.35     67.85 o 
  -7  -9   4     3093.63     3125.04     72.80 o 
  -6  -9   4      226.27      218.86     52.46 o 
  -5  -9   4     3838.30     3741.43     61.51 o 
  -4  -9   4     1097.36      986.89     48.97 o 
  -3  -9   4     1219.25     1154.76     53.44 o 
  -2  -9   4       65.00       78.33     49.63 o 
  -1  -9   4     1330.86     1330.49     58.09 o 
   0  -9   4       41.29       67.19     51.67 o 
   1  -9   4      128.35      173.11     59.52 o 
   2  -9   4     2956.18     3276.20     87.36 o 
   3  -9   4     2443.46     2610.48    152.17 o 
   4  -9   4     7144.78     7254.68    116.21 o 
   5  -9   4     3922.01     3906.79    110.97 o 
   6  -9   4     5741.26     5651.43    121.00 o 
   7  -9   4      306.09      262.38     97.99 o 
   8  -9   4      934.91      929.54    110.09 o 
   9  -9   4      260.13      298.47    102.17 o 
  10  -9   4     1611.44     1701.65    147.67 o 
  11  -9   4     1818.90     1812.50    161.28 o 
 -15  -8   4       82.99       93.77    154.11 o 
 -14  -8   4     1352.95     1420.80    116.30 o 
 -13  -8   4     3861.31     3956.68    129.76 o 
 -12  -8   4       85.66      113.53     80.58 o 
 -11  -8   4        5.84       24.20     82.76 o 
 -10  -8   4     5677.50     5300.36     98.45 o 
  -9  -8   4     1928.91     2212.65     85.89 o 
  -8  -8   4      851.26      877.08     64.82 o 
  -7  -8   4    10702.32    10647.57     95.93 o 
  -6  -8   4      154.34      197.54     48.79 o 
  -5  -8   4    10898.06    10550.11    100.67 o 
  -4  -8   4      932.89      888.71     46.01 o 
  -3  -8   4     4084.05     4246.22     67.09 o 
  -2  -8   4     1246.53     1184.67     60.00 o 
  -1  -8   4     7288.39     7253.74    116.24 o 
   0  -8   4     8686.14     8294.99     98.51 o 
   1  -8   4     8493.64     8351.54    180.30 o 
   2  -8   4     3421.93     3377.49     85.66 o 
   3  -8   4        5.27       17.03     69.77 o 
   4  -8   4     2359.14     2513.70     82.97 o 
   5  -8   4      376.02      339.84     74.02 o 
   6  -8   4        0.22      -10.15     93.86 o 
   7  -8   4       28.41       47.29     86.83 o 
   8  -8   4      288.66      220.61     95.32 o 
   9  -8   4     1078.30     1066.85    107.53 o 
  10  -8   4      856.45      801.50    138.80 o 
  11  -8   4     2585.36     2562.65    158.98 o 
 -15  -7   4      881.65      856.73    135.22 o 
 -14  -7   4      113.03      100.38    118.73 o 
 -13  -7   4      333.21      308.92     93.35 o 
 -12  -7   4      415.64      455.07     80.47 o 
 -11  -7   4     1862.43     1778.20     84.04 o 
 -10  -7   4        1.62       57.53     59.47 o 
  -9  -7   4    10190.41     9963.56    109.40 o 
  -8  -7   4    10279.70    10205.26     95.63 o 
  -7  -7   4      651.59      651.31     56.46 o 
  -6  -7   4      963.65     1036.43     54.70 o 
  -5  -7   4    13033.99    13324.87    121.96 o 
  -4  -7   4     2373.40     2294.27     46.96 o 
  -3  -7   4     8981.08     8748.75     70.37 o 
  -2  -7   4     4516.62     4645.41     73.51 o 
  -1  -7   4    42647.46    41559.23    198.17 o 
   0  -7   4     1827.86     2018.14     65.18 o 
   1  -7   4     4625.07     4938.70     78.51 o 
   2  -7   4    14752.17    13872.74    102.65 o 
   3  -7   4      933.77      975.93     58.90 o 
   4  -7   4    19986.47    19616.70    178.90 o 
   5  -7   4      535.75      441.19     82.08 o 
   6  -7   4     5595.74     5820.13    163.79 o 
   7  -7   4      817.15      660.76     92.92 o 
   8  -7   4        1.97       61.23     90.62 o 
   9  -7   4      717.82      627.62    100.88 o 
  10  -7   4      774.60      707.60    107.56 o 
  11  -7   4      141.76       30.83    135.52 o 
  12  -7   4       26.26      118.65    142.08 o 
 -15  -6   4      426.97      303.52    133.41 o 
 -14  -6   4     2034.75     1888.13    134.68 o 
 -13  -6   4     1508.78     1420.33     99.80 o 
 -12  -6   4     2467.03     2447.87     82.92 o 
 -11  -6   4      714.63      771.47     79.56 o 
 -10  -6   4    12571.76    12551.31    102.01 o 
  -9  -6   4      668.44      716.62     55.25 o 
  -8  -6   4       96.50       83.71     52.03 o 
  -7  -6   4    28570.41    29022.31    411.02 o 
  -6  -6   4    10405.72    10232.05    114.29 o 
  -5  -6   4     4542.40     4388.02     59.92 o 
  -4  -6   4    42705.41    42403.11    118.97 o 
  -3  -6   4     1772.53     1542.37     42.53 o 
  -2  -6   4     5577.64     5444.20     67.35 o 
  -1  -6   4     9703.12     9450.55    193.19 o 
   0  -6   4      839.68      806.99     42.40 o 
   1  -6   4     1937.56     2388.45     53.99 o 
   2  -6   4     6199.43     6408.33    124.54 o 
   3  -6   4     4374.97     4485.35     73.28 o 
   4  -6   4    18991.44    18063.00    165.15 o 
   5  -6   4     1316.62     1286.45     78.78 o 
   6  -6   4      497.12      444.75     77.59 o 
   7  -6   4    10453.03    10638.72    195.67 o 
   8  -6   4      957.90      949.96     94.85 o 
   9  -6   4     1056.80     1192.21    100.67 o 
  10  -6   4      199.54      158.61    100.13 o 
  11  -6   4      405.63      394.03    136.20 o 
  12  -6   4      371.50      295.90    140.53 o 
 -15  -5   4     2090.93     1930.90    138.80 o 
 -14  -5   4       95.32       81.44    127.92 o 
 -13  -5   4      464.90      434.94    114.38 o 
 -12  -5   4     1039.83     1001.12     88.10 o 
 -11  -5   4    11238.98    11267.09    108.66 o 
 -10  -5   4     1558.05     1522.86     56.04 o 
  -9  -5   4    15055.87    14951.15    156.45 o 
  -8  -5   4     5332.29     5270.50     67.63 o 
  -7  -5   4     3276.91     4119.20     94.06 o 
  -6  -5   4    22612.27    21345.37    219.95 o 
  -5  -5   4    20690.75    21034.88    182.55 o 
  -4  -5   4      584.92      578.94     36.86 o 
  -3  -5   4     1856.43     1792.98     38.67 o 
  -2  -5   4    21235.41    19716.48    181.60 o 
  -1  -5   4      475.85      714.00     45.14 o 
   0  -5   4    23171.72    23288.03    290.50 o 
   1  -5   4     4227.14     3581.75     70.85 o 
   2  -5   4     3046.40     2889.73     54.18 o 
   3  -5   4     8756.13     9206.26    108.57 o 
   4  -5   4     1858.34     2593.15     88.85 o 
   5  -5   4     1312.70     1584.14     76.37 o 
   6  -5   4     6272.24     6451.53    128.18 o 
   7  -5   4        1.10      -13.35     97.86 o 
   8  -5   4     9285.67     9264.53    239.41 o 
   9  -5   4      180.38      197.82    108.89 o 
  10  -5   4     1702.48     1795.42    131.16 o 
  11  -5   4     3126.17     3419.71    219.80 o 
  12  -5   4     2368.00     1999.93    213.71 o 
  13  -5   4     4506.82     4476.23    171.91 o 
 -15  -4   4       17.77       72.51    136.55 o 
 -14  -4   4       22.37      133.09    126.94 o 
 -13  -4   4      145.43      132.71    115.58 o 
 -12  -4   4     6038.21     6171.03    119.29 o 
 -11  -4   4        4.61       22.17     68.55 o 
 -10  -4   4     1590.07     1717.24     54.52 o 
  -9  -4   4     1920.38     2002.53     52.55 o 
  -8  -4   4       30.83       34.61     40.23 o 
  -7  -4   4    21186.69    20529.00    139.58 o 
  -6  -4   4    24864.06    24140.39    163.60 o 
  -5  -4   4    17755.26    17989.13     92.33 o 
  -4  -4   4     4396.22     4530.92     72.61 o 
  -3  -4   4    38076.41    37209.84    304.18 o 
  -2  -4   4    10252.55    11041.37     64.67 o 
  -1  -4   4    46541.92    47333.05    309.75 o 
   0  -4   4     3666.19     4231.24     57.91 o 
   1  -4   4    13295.75    12955.37    137.80 o 
   2  -4   4    39684.96    40273.00    159.42 o 
   3  -4   4    13243.94    14022.16     91.67 o 
   4  -4   4      670.07      630.16     88.64 o 
   5  -4   4      707.14      611.95    100.78 o 
   6  -4   4    25369.15    24745.79    189.88 o 
   7  -4   4     2083.29     1896.78    102.59 o 
   8  -4   4     6886.94     6929.49    141.00 o 
   9  -4   4      859.81      887.68    116.33 o 
  10  -4   4        7.27       -7.89    115.03 o 
  11  -4   4        6.57       17.00    161.47 o 
  13  -4   4      959.76      961.60    205.19 o 
  14  -4   4      381.31      440.71    208.82 o 
 -15  -3   4      929.17      828.21    170.68 o 
 -14  -3   4     2322.52     2174.71    170.87 o 
 -13  -3   4      121.32      139.94    106.58 o 
 -12  -3   4      192.18      189.98    102.29 o 
 -11  -3   4      633.67      595.05     72.76 o 
 -10  -3   4     4830.29     4950.21     90.30 o 
  -9  -3   4     2486.92     2504.34     72.82 o 
  -8  -3   4     3578.90     3511.63     55.40 o 
  -7  -3   4     1045.36     1117.39     38.88 o 
  -6  -3   4     1290.10     1451.27     30.66 o 
  -5  -3   4      460.24      575.08     24.74 o 
  -4  -3   4     3999.77     4003.09     43.92 o 
  -3  -3   4      395.98      470.21     22.49 o 
  -2  -3   4    51715.88    49797.83    175.50 o 
  -1  -3   4       68.84      167.54     18.00 o 
   0  -3   4     5360.96     5443.70    153.45 o 
   1  -3   4       41.93       91.51     34.06 o 
   2  -3   4    13122.79    13208.53    107.18 o 
   3  -3   4    54720.95    53463.23    692.16 o 
   4  -3   4    26110.79    28856.44    602.69 o 
   5  -3   4     1673.06     2156.69     81.97 o 
   6  -3   4     1055.08     1069.42     65.46 o 
   7  -3   4    11989.54    11200.44     80.44 o 
   8  -3   4     5048.00     4929.89     60.31 o 
   9  -3   4     1563.83     1675.03    107.32 o 
  10  -3   4     3165.57     2994.77    180.95 o 
  11  -3   4     6814.02     6820.45    158.35 o 
  12  -3   4     1517.80     1420.63    183.35 o 
  13  -3   4      145.40      166.33    178.47 o 
  14  -3   4       97.04      101.98    188.18 o 
 -15  -2   4     2196.73     1894.97    197.91 o 
 -14  -2   4     1772.85     1754.30    135.13 o 
 -13  -2   4    17621.71    16040.78    263.47 o 
 -12  -2   4     2692.53     2597.99    123.82 o 
 -11  -2   4     3506.46     3369.45    119.84 o 
 -10  -2   4     1133.20     1151.06    149.35 o 
  -9  -2   4       16.79       71.63    121.41 o 
  -8  -2   4     3636.97     3778.69    146.97 o 
  -7  -2   4     1408.72     1448.87     63.12 o 
  -6  -2   4     4407.22     4406.59     94.16 o 
  -5  -2   4     2284.14     2186.98     38.52 o 
  -4  -2   4       55.43       83.30     17.61 o 
  -3  -2   4     6642.55     6558.96     41.69 o 
  -2  -2   4     6743.27     7667.28     67.83 o 
  -1  -2   4     5901.62     6813.82     50.42 o 
   0  -2   4     2193.34     1887.46     22.73 o 
   1  -2   4    13505.79    13355.74    123.18 o 
   2  -2   4      107.66      132.25     37.61 o 
   3  -2   4    46724.33    46309.91    431.70 o 
   4  -2   4     3094.53     3272.80    106.91 o 
   5  -2   4    11140.89    10552.97     74.82 o 
   6  -2   4    12195.85    11861.82    287.43 o 
   7  -2   4      207.10      271.27     67.41 o 
   8  -2   4    17048.83    15937.17    238.61 o 
   9  -2   4       39.24       69.51     31.90 o 
  10  -2   4      381.52      362.51    104.30 o 
  11  -2   4      644.89      650.77    155.41 o 
  12  -2   4     1791.24     1697.52    176.07 o 
  13  -2   4     5094.98     4865.60    222.27 o 
  14  -2   4        0.93      -32.78    184.54 o 
  15  -2   4     3537.99     3481.63    240.45 o 
 -15  -1   4        4.09      184.75    176.49 o 
 -14  -1   4        1.93       87.32    127.56 o 
 -13  -1   4     3840.65     3665.21    212.53 o 
 -12  -1   4      650.15      631.34    169.98 o 
 -11  -1   4       11.74       63.13    149.33 o 
 -10  -1   4     9666.39     9463.53    217.54 o 
  -9  -1   4      984.38     1164.41    145.70 o 
  -8  -1   4    18773.38    18689.15    244.61 o 
  -7  -1   4     2380.93     2302.63    123.88 o 
  -6  -1   4     8103.88     8529.07    155.60 o 
  -5  -1   4      638.66      506.71     39.20 o 
  -4  -1   4      205.48      285.41     25.65 o 
  -3  -1   4    20510.16    21657.40    113.13 o 
  -2  -1   4   117747.63   120343.97    538.45 o 
  -1  -1   4      515.10      654.63     31.90 o 
   0  -1   4     3891.08     4108.40     30.70 o 
   1  -1   4      463.63      587.72     52.21 o 
   2  -1   4      978.67     1447.65     69.22 o 
   3  -1   4       20.65      108.05     69.20 o 
   4  -1   4     5576.88     5881.33    113.06 o 
   5  -1   4     1221.44     1468.14     97.15 o 
   6  -1   4     1596.47     1754.94     71.13 o 
   7  -1   4    34509.42    33337.63    147.03 o 
   8  -1   4    43726.91    42743.59    222.11 o 
   9  -1   4     1883.53     1750.40     50.77 o 
  10  -1   4       44.59       40.06    127.48 o 
  11  -1   4      809.33      821.98    148.13 o 
  12  -1   4     3738.13     3655.57    188.24 o 
  13  -1   4     1077.37     1075.75    171.20 o 
  14  -1   4      358.20      382.44    171.19 o 
  15  -1   4     1112.80     1228.60    180.30 o 
 -15   0   4     1502.62     1474.28    173.33 o 
 -14   0   4      274.39      316.87    191.82 o 
 -13   0   4     1246.83     1219.04    191.84 o 
 -12   0   4      738.65      828.04    177.26 o 
 -11   0   4      419.37      548.77    165.12 o 
 -10   0   4      527.56      420.08    157.84 o 
  -9   0   4     3068.31     3130.92    171.24 o 
  -8   0   4     5454.68     5013.21    197.42 o 
  -7   0   4      829.54      886.57     58.89 o 
  -6   0   4    17454.02    17398.56    208.18 o 
  -5   0   4    49385.34    51383.86    307.51 o 
  -4   0   4     8022.32     8391.74    138.65 o 
  -3   0   4    70238.96    75902.73   1215.70 o 
  -2   0   4    78294.11    79879.59    911.81 o 
  -1   0   4      431.02      501.98     49.79 o 
   0   0   4    18971.79    18492.11    129.92 o 
   1   0   4     4219.98     4766.64     74.21 o 
   2   0   4     1232.75     1460.67     49.19 o 
   3   0   4    26143.37    26107.08    171.39 o 
   4   0   4       56.63      321.73     70.42 o 
   5   0   4    16315.76    16893.71    170.56 o 
   6   0   4     4245.34     4108.25     56.93 o 
   7   0   4       78.47       45.26     40.74 o 
   8   0   4      519.69      565.48     49.85 o 
   9   0   4      376.06      312.83     36.39 o 
  10   0   4     3384.06     3266.92     70.68 o 
  11   0   4      738.65      695.70    137.20 o 
  12   0   4    13446.71    12878.17    246.77 o 
  13   0   4     1063.55     1141.32    163.91 o 
  14   0   4        9.14      131.97    137.44 o 
  15   0   4      253.88      317.41    139.36 o 
 -13   1   4      495.87      322.95    190.61 o 
 -12   1   4        5.88       65.56    183.32 o 
 -11   1   4      769.12      865.68    174.84 o 
 -10   1   4     9985.23    10423.57    245.49 o 
  -9   1   4     8262.24     8304.48    218.73 o 
  -8   1   4      339.97      253.34     33.99 o 
  -7   1   4     8116.81     7359.21    533.56 o 
  -6   1   4     6924.68     7058.77    164.07 o 
  -5   1   4      776.93     1067.30    115.35 o 
  -4   1   4     1986.77     1897.14    105.67 o 
  -3   1   4    14950.78    14399.40    158.42 o 
  -2   1   4    32943.85    34381.90    276.00 o 
  -1   1   4    58791.67    62615.86    440.55 o 
   0   1   4      889.50      950.70     19.37 o 
   1   1   4    39527.39    40309.38    384.21 o 
   2   1   4    11489.00    11855.17    108.81 o 
   3   1   4    24082.62    24760.86    286.40 o 
   4   1   4     1979.85     1725.11     68.90 o 
   5   1   4     5122.52     5398.65     99.77 o 
   6   1   4    13238.00    11815.95    107.49 o 
   7   1   4     9370.92     8892.25     67.09 o 
   8   1   4     4372.53     4263.84     69.61 o 
   9   1   4       35.17       44.27     29.53 o 
  10   1   4     3582.03     3670.80     71.14 o 
  11   1   4     5643.20     5183.95    171.89 o 
  12   1   4     3465.66     3399.69    151.20 o 
  13   1   4      553.07      734.83    177.26 o 
  14   1   4      189.50      251.50    117.71 o 
  15   1   4       41.97      171.83    181.78 o 
  16   1   4      106.01      198.81    180.75 o 
 -14   2   4     2581.52     2684.80    252.57 o 
 -13   2   4      557.88      508.71    203.97 o 
 -12   2   4     1170.54     1025.98    189.41 o 
 -11   2   4     4733.17     4614.20    221.05 o 
 -10   2   4     6067.80     5998.61    222.31 o 
  -9   2   4     2934.44     3102.89    188.24 o 
  -8   2   4        2.50       19.42    134.76 o 
  -7   2   4     3101.00     3077.66    153.03 o 
  -6   2   4    14905.02    14795.27    215.36 o 
  -5   2   4    74414.36    77924.39    411.76 o 
  -4   2   4     3288.83     3418.70     57.72 o 
  -3   2   4    10654.61    10813.73     73.59 o 
  -2   2   4     5883.60     6534.96    120.39 o 
  -1   2   4     2757.12     3439.48     36.51 o 
   0   2   4     7708.53     8069.30     39.93 o 
   1   2   4      830.68      778.84     20.47 o 
   2   2   4        2.59       45.19     17.94 o 
   3   2   4   101796.77   105460.63    716.39 o 
   4   2   4     4077.49     3516.21     36.94 o 
   5   2   4     1301.36     1130.94     26.52 o 
   6   2   4       29.82      262.03     61.99 o 
   7   2   4    20812.94    20385.98    184.34 o 
   8   2   4     5067.17     5044.94     68.36 o 
   9   2   4      773.23      736.61     37.30 o 
  10   2   4    15257.03    15133.38    167.65 o 
  11   2   4     2215.95     2170.89    109.99 o 
  12   2   4      460.63      507.88     91.06 o 
  13   2   4     3358.26     3138.61    119.25 o 
  14   2   4      859.01     1012.29    176.43 o 
  15   2   4     1086.72      959.39    176.23 o 
  16   2   4      298.59      420.47    169.55 o 
 -14   3   4     2046.00     1902.71    252.56 o 
 -13   3   4     3218.21     3033.48    246.52 o 
 -12   3   4       86.97       29.14    183.32 o 
 -11   3   4     1090.42     1096.40    184.55 o 
 -10   3   4     4776.73     5030.92    223.49 o 
  -9   3   4     7422.95     7619.15    127.79 o 
  -8   3   4     3739.90     3984.36     98.77 o 
  -7   3   4     1252.75     1364.91     73.57 o 
  -6   3   4    37619.16    37824.52    330.11 o 
  -5   3   4      108.00      510.34    248.28 o 
  -4   3   4    24878.50    24032.92    278.64 o 
  -3   3   4      215.47      225.47     27.58 o 
  -2   3   4      413.03      551.97     31.12 o 
  -1   3   4    87152.38    92396.81    606.78 o 
   0   3   4    14486.50    13782.10     65.97 o 
   1   3   4    27470.97    29635.86    237.53 o 
   2   3   4    54231.10    54705.84    520.89 o 
   3   3   4    48235.28    52982.31    235.04 o 
   4   3   4     3685.38     4010.48     37.74 o 
   5   3   4      244.98      334.16     20.73 o 
   6   3   4      318.72      368.49     25.80 o 
   7   3   4     6255.76     6288.60     84.03 o 
   8   3   4     3988.94     3978.31     46.95 o 
   9   3   4      223.62      227.93     40.55 o 
  10   3   4     2252.72     2199.15     55.85 o 
  11   3   4     1114.70     1134.19     80.54 o 
  12   3   4     1494.29     1543.47     96.99 o 
  13   3   4      448.45      455.89     93.64 o 
  14   3   4     1521.17     1609.94    176.36 o 
  15   3   4     9974.92     9492.75    569.85 o 
  16   3   4       11.36       35.13    179.03 o 
 -13   4   4     1610.66     1588.18    228.27 o 
 -12   4   4      606.91      752.75    202.76 o 
 -11   4   4      237.46      167.54    199.11 o 
 -10   4   4      467.76      390.94    190.61 o 
  -9   4   4     4457.54     4409.30    116.79 o 
  -8   4   4     2249.96     2293.77     91.93 o 
  -7   4   4        4.79       -1.37     72.07 o 
  -6   4   4     3338.10     3355.71     87.61 o 
  -5   4   4    28326.41    27753.69    524.18 o 
  -4   4   4    11280.85    11630.83    114.76 o 
  -3   4   4     3460.12     3262.93     82.00 o 
  -2   4   4    21890.34    22521.69    189.03 o 
  -1   4   4    10316.35     9361.98     83.79 o 
   0   4   4    39377.99    40173.08    234.62 o 
   1   4   4     7769.77     7781.61     62.89 o 
   2   4   4    35721.13    38336.59    214.29 o 
   3   4   4     1867.90     2383.00     77.36 o 
   4   4   4     1718.74     1622.18     48.91 o 
   5   4   4     2701.52     2591.97     42.18 o 
   6   4   4     3221.67     3616.91     67.82 o 
   7   4   4     1350.57     1387.98     52.49 o 
   8   4   4       63.79       80.23     35.20 o 
   9   4   4     3480.17     3380.24     82.10 o 
  10   4   4     5210.28     5105.17     73.24 o 
  11   4   4       87.09       85.36     54.04 o 
  12   4   4      175.15      105.60     80.06 o 
  14   4   4      124.62      118.23    166.22 o 
  15   4   4      278.13      378.33    163.86 o 
  16   4   4      804.73      809.95    179.05 o 
 -13   5   4       15.50      103.19    219.74 o 
 -12   5   4      200.28      216.10    207.61 o 
 -11   5   4      736.68      773.40    196.69 o 
 -10   5   4      308.85      480.78    177.26 o 
  -9   5   4     2357.04     2394.78    102.58 o 
  -8   5   4      561.18      656.15    168.16 o 
  -7   5   4      888.40      852.11     81.92 o 
  -6   5   4        7.26       53.44     70.04 o 
  -5   5   4     2048.06     1882.96    132.98 o 
  -4   5   4     4635.12     4303.34     88.10 o 
  -3   5   4    10230.29     9829.43     84.62 o 
  -2   5   4     1907.11     1765.10     49.72 o 
  -1   5   4    13881.29    14419.90    198.47 o 
   0   5   4    26455.52    25619.18    175.66 o 
   1   5   4    12497.92    12623.74     74.02 o 
   2   5   4      886.42     1370.34     55.69 o 
   3   5   4    40784.19    39354.45    321.37 o 
   4   5   4     2542.93     2789.27     45.14 o 
   5   5   4    23298.25    23975.74    118.57 o 
   6   5   4     2200.66     1786.51     62.49 o 
   7   5   4     3611.22     3223.11     63.43 o 
   8   5   4    11136.24    10861.83    125.45 o 
   9   5   4     8321.54     8159.74     94.37 o 
  10   5   4     1875.51     1858.19     57.83 o 
  11   5   4      998.75     1008.06     59.80 o 
  12   5   4     5337.94     5035.94    227.15 o 
  13   5   4       43.23       30.35    219.74 o 
  14   5   4     2849.27     2611.96    191.05 o 
  15   5   4      814.42      800.95    178.02 o 
  16   5   4      855.57      769.65    173.77 o 
 -12   6   4     2131.34     2001.09    240.42 o 
 -11   6   4     5136.80     5299.14    262.35 o 
 -10   6   4     2519.23     2688.50    208.86 o 
  -9   6   4     7004.57     7083.71    241.75 o 
  -8   6   4       32.15       61.60     89.71 o 
  -7   6   4      270.79      286.50     85.99 o 
  -6   6   4     1089.30     1148.07     88.62 o 
  -5   6   4      143.14      230.19     74.75 o 
  -4   6   4       13.11      -37.64    134.76 o 
  -3   6   4     2503.03     2696.07    104.39 o 
  -2   6   4       19.76       76.01     57.09 o 
  -1   6   4       27.64       81.23     41.31 o 
   0   6   4     2374.34     2210.43     47.20 o 
   1   6   4    47271.55    47457.35    275.10 o 
   2   6   4     7782.34     6738.25     58.77 o 
   3   6   4     9758.52     9132.29     57.47 o 
   4   6   4    32866.45    32433.16    185.13 o 
   5   6   4    10115.14     9723.64    105.39 o 
   6   6   4     8304.79     7945.02     83.34 o 
   7   6   4     2281.21     2805.91     87.56 o 
   8   6   4    36892.86    37913.96    358.81 o 
   9   6   4      797.24     1875.77    137.79 o 
  10   6   4      737.93      653.34     47.14 o 
  11   6   4     6558.80     6441.86    112.07 o 
  12   6   4        9.33       17.52     86.09 o 
  13   6   4      543.09      556.80    141.58 o 
  14   6   4      522.74      528.14    166.55 o 
  15   6   4     2882.94     2774.14    190.81 o 
  16   6   4      592.68      554.76    176.96 o 
 -12   7   4       28.48       82.56    213.67 o 
 -11   7   4      363.68      393.36    208.82 o 
 -10   7   4     1165.58     1157.10    211.27 o 
  -9   7   4     1764.26     1640.44    213.71 o 
  -8   7   4     2648.03     2990.64    116.39 o 
  -7   7   4     5098.80     5166.71    129.37 o 
  -6   7   4     4677.93     4439.58    205.28 o 
  -5   7   4    31318.89    30765.07    344.81 o 
  -4   7   4     1307.94     1325.11    114.62 o 
  -3   7   4     2108.95     1992.97    105.11 o 
  -2   7   4    15615.65    15520.77    133.87 o 
  -1   7   4     2088.56     1859.73    100.86 o 
   0   7   4       34.13       28.79     42.41 o 
   1   7   4     2631.05     3092.34    104.27 o 
   2   7   4    11121.35    13581.60    118.13 o 
   3   7   4     4303.88     4280.98     46.48 o 
   4   7   4     2307.28     2270.28     38.57 o 
   5   7   4    12431.35    12561.30    113.56 o 
   6   7   4     3920.80     3495.40     53.15 o 
   7   7   4     9377.73     9008.37    108.26 o 
   8   7   4     1149.11     1350.96     73.52 o 
   9   7   4    23360.31    23991.02    297.14 o 
  10   7   4     1375.75     1359.40     74.93 o 
  11   7   4      369.05      461.92     75.06 o 
  12   7   4     2746.27     2786.28     88.53 o 
  13   7   4     3035.27     3249.51    173.79 o 
  14   7   4      428.87      442.93    117.84 o 
  15   7   4      367.30      185.43    117.70 o 
  16   7   4      160.99      180.72    128.32 o 
 -11   8   4       36.63      148.11    236.74 o 
 -10   8   4       24.44      229.46    227.03 o 
  -9   8   4      132.35      287.73    206.39 o 
  -8   8   4      449.39      275.60    173.62 o 
  -7   8   4      333.39      285.31    163.90 o 
  -6   8   4      892.16      787.99    188.19 o 
  -5   8   4      547.66      612.68    120.90 o 
  -4   8   4    17043.24    16331.68    200.90 o 
  -3   8   4     1649.89     1644.66    120.99 o 
  -2   8   4    25260.57    24650.80    204.87 o 
  -1   8   4     1301.60     1438.13     70.59 o 
   0   8   4    21994.85    21666.55    149.44 o 
   1   8   4      535.47      586.94     35.57 o 
   2   8   4     1590.37     1705.69     51.86 o 
   3   8   4    17168.97    16904.40    248.31 o 
   4   8   4      800.28      912.79     37.38 o 
   5   8   4     1583.03     1582.38     34.82 o 
   6   8   4       18.11      121.92     36.27 o 
   7   8   4     3916.95     3732.96     53.05 o 
   8   8   4     6512.00     6609.34     87.22 o 
   9   8   4       77.67       79.81     69.77 o 
  10   8   4     2593.99     2263.59     85.07 o 
  11   8   4     4818.22     4785.48     97.07 o 
  12   8   4       16.74       72.21     78.06 o 
  13   8   4     2965.50     3174.10    120.61 o 
  14   8   4     3485.33     3562.86    129.87 o 
  15   8   4       18.64        3.85    144.62 o 
  16   8   4      242.23      145.44    161.31 o 
 -10   9   4     1614.83     1965.80    259.84 o 
  -9   9   4     2051.17     2107.94    251.35 o 
  -8   9   4     3691.41     3861.90    246.53 o 
  -7   9   4       86.65       48.56    174.82 o 
  -6   9   4      189.77      173.81    118.71 o 
  -5   9   4     2080.56     2311.37    148.18 o 
  -4   9   4     3192.71     3056.46    138.43 o 
  -3   9   4      103.76      112.50     87.86 o 
  -2   9   4        3.94      -10.17     70.23 o 
  -1   9   4     9186.48     9431.02    203.85 o 
   0   9   4      852.60      949.09     73.24 o 
   1   9   4    11416.08    11122.33    108.12 o 
   2   9   4    25733.54    26030.38    138.80 o 
   3   9   4     8262.09     8061.99    118.16 o 
   4   9   4    16864.13    16456.26    125.08 o 
   5   9   4      112.35      176.84     36.60 o 
   6   9   4        0.81      116.79     27.68 o 
   7   9   4    27710.22    25792.83    303.09 o 
   8   9   4     3920.77     4044.98     70.07 o 
   9   9   4      887.63      947.26     54.45 o 
  10   9   4      367.36      399.16     72.14 o 
  11   9   4       23.80       90.90     75.31 o 
  12   9   4     1423.07     1471.56     85.88 o 
  13   9   4      110.95      123.09     83.64 o 
  14   9   4      524.84      424.96    109.95 o 
  15   9   4     1964.58     2187.91    169.50 o 
  16   9   4     1649.55     1560.17    161.64 o 
  -9  10   4     4011.00     4046.04    203.72 o 
  -8  10   4     1457.74     1720.45    172.73 o 
  -7  10   4      928.73      994.83    146.41 o 
  -6  10   4      270.88      127.07    136.18 o 
  -5  10   4      307.85      316.97    138.02 o 
  -4  10   4     8618.50     8458.93    147.67 o 
  -3  10   4      662.86      698.21     97.25 o 
  -2  10   4     2672.06     2580.99     92.44 o 
  -1  10   4     1707.83     1620.52     81.65 o 
   0  10   4     1062.58     1058.19     78.75 o 
   1  10   4     1633.94     1621.37     65.31 o 
   2  10   4      984.51      754.54     79.56 o 
   3  10   4     6271.61     6144.35     81.97 o 
   4  10   4     7820.92     7528.35    100.81 o 
   5  10   4     1557.22     1365.81     52.39 o 
   6  10   4     1505.81     1355.68     41.49 o 
   7  10   4    13800.44    14193.13    141.99 o 
   8  10   4     3147.86     3306.72     85.42 o 
   9  10   4      843.76      760.38     76.17 o 
  10  10   4      260.46      245.54     73.33 o 
  11  10   4     1716.61     1705.72     84.18 o 
  12  10   4     9028.46     9019.18    117.93 o 
  13  10   4        2.25       15.58     83.39 o 
  14  10   4      409.02      485.56    115.12 o 
  15  10   4       56.31      176.03    157.11 o 
  -8  11   4      245.40      355.66    120.57 o 
  -7  11   4      318.12      296.00    108.62 o 
  -6  11   4      378.02      375.45    114.90 o 
  -5  11   4     6778.24     6429.74    144.03 o 
  -4  11   4     5841.63     6332.27    185.24 o 
  -3  11   4     3157.19     3067.07    102.67 o 
  -2  11   4       25.60       35.42     84.12 o 
  -1  11   4    14188.09    13756.51    202.12 o 
   0  11   4     2595.01     2723.75     82.53 o 
   1  11   4    10587.50    10052.24    144.21 o 
   2  11   4      279.87      207.11     67.14 o 
   3  11   4     1680.01     1794.41     77.99 o 
   4  11   4      349.42      268.11     60.36 o 
   5  11   4      178.58      270.86     54.55 o 
   6  11   4      489.86      501.46     77.15 o 
   7  11   4     1244.24     1337.08     67.00 o 
   8  11   4      339.44      319.31     71.07 o 
   9  11   4       19.35       78.66     72.52 o 
  10  11   4     2100.46     1968.84     83.98 o 
  11  11   4     1193.74     1247.97     85.33 o 
  12  11   4      594.15      748.63     86.15 o 
  13  11   4      141.26      129.95     84.28 o 
  14  11   4     1026.55      984.90    106.57 o 
  15  11   4        4.47       11.66    122.88 o 
  -7  12   4     4710.17     4889.35    151.17 o 
  -6  12   4      381.41      422.83    117.25 o 
  -5  12   4      816.04      770.25    115.77 o 
  -4  12   4      988.23      848.29     97.53 o 
  -3  12   4     5056.45     5037.04    122.31 o 
  -2  12   4       12.61       -5.21    101.13 o 
  -1  12   4     1124.03     1138.42     92.10 o 
   0  12   4     7921.31     7864.08    108.48 o 
   1  12   4     1135.57     1765.58     87.70 o 
   2  12   4     8961.17     8372.27    128.92 o 
   3  12   4     6529.62     6199.48    102.01 o 
   4  12   4    12696.81    11672.64    197.04 o 
   5  12   4     4113.30     4136.28     80.93 o 
   6  12   4     3993.83     3736.77    108.24 o 
   7  12   4      792.24      732.31     80.31 o 
   8  12   4      572.32      525.76     79.59 o 
   9  12   4     3643.15     3709.01     99.69 o 
  10  12   4     5032.09     4839.16    104.14 o 
  11  12   4     2998.70     2834.80     98.28 o 
  12  12   4        0.83       35.89     84.96 o 
  13  12   4      107.53      292.38     91.38 o 
  14  12   4      969.68      888.68    107.03 o 
  -6  13   4       74.56      132.04    112.60 o 
  -5  13   4       31.75       46.78    113.33 o 
  -4  13   4      706.07      681.49    102.03 o 
  -3  13   4      601.18      541.12    100.40 o 
  -2  13   4     4679.01     4648.09    120.27 o 
  -1  13   4     3221.93     3138.24     96.48 o 
   0  13   4      958.84      990.30     82.38 o 
   1  13   4     4672.33     4577.47    103.61 o 
   2  13   4     1118.82     1068.02     85.02 o 
   3  13   4     7879.30     7963.34    128.25 o 
   4  13   4     1648.19     1749.88     82.08 o 
   5  13   4     2465.84     2619.52    106.13 o 
   6  13   4     3329.95     3524.05    137.00 o 
   7  13   4     1898.21     1991.52     94.29 o 
   8  13   4     9751.31     9714.93    170.98 o 
   9  13   4      968.02     1050.06    119.77 o 
  10  13   4     2193.58     2309.88    115.33 o 
  11  13   4       26.91        8.89     94.64 o 
  12  13   4      201.43      225.85     88.78 o 
  13  13   4     1143.28     1151.23     97.36 o 
  14  13   4      955.67     1127.30    100.14 o 
  -5  14   4      868.56      981.06    114.60 o 
  -4  14   4     3056.82     3251.61    127.84 o 
  -3  14   4      381.39      362.04    101.98 o 
  -2  14   4      115.10      210.10    101.20 o 
  -1  14   4      496.79      551.58     87.73 o 
   0  14   4      207.99      251.71     82.20 o 
   1  14   4       10.54       48.31     83.70 o 
   2  14   4     6430.28     6373.06    136.41 o 
   3  14   4    10465.15    10169.45    183.12 o 
   4  14   4     1647.68     1659.79    112.95 o 
   5  14   4      613.25      583.85    102.78 o 
   6  14   4     1813.10     1943.77    128.36 o 
   7  14   4       19.97       98.29    121.02 o 
   8  14   4     4569.98     4615.52    122.85 o 
   9  14   4     7370.31     7260.63    164.84 o 
  10  14   4     1969.66     2236.73    140.58 o 
  11  14   4     3096.36     3009.91    142.01 o 
  12  14   4       90.95      167.15    126.60 o 
  13  14   4     2576.08     2443.68    130.37 o 
  -3  15   4     4837.20     4618.79    118.32 o 
  -2  15   4      831.53      879.38     99.43 o 
  -1  15   4       73.53      305.09     92.52 o 
   0  15   4     9129.51     8756.52    138.85 o 
   1  15   4      929.24      910.58     92.10 o 
   2  15   4       97.20      137.58     91.14 o 
   3  15   4     1083.48     1430.57    146.59 o 
   4  15   4       43.75      118.92    146.77 o 
   5  15   4       26.88       10.50    111.72 o 
   6  15   4      477.65      384.72    149.86 o 
   7  15   4     1315.96     1295.01    128.19 o 
   8  15   4     7299.04     7352.20    177.43 o 
   9  15   4      125.21      187.54    114.29 o 
  10  15   4     1609.45     1551.70    139.36 o 
  11  15   4       68.52       71.50    134.72 o 
  12  15   4      897.30      996.21    140.67 o 
  -1  16   4     9776.49    10114.77    167.53 o 
   0  16   4    10064.77    10688.79    177.65 o 
   1  16   4     2618.05     2470.18    113.14 o 
   2  16   4      223.03      258.12    121.75 o 
   3  16   4     1238.05     1173.04    139.79 o 
   4  16   4     7701.13     6988.72    234.49 o 
   5  16   4     4410.27     4074.25    194.74 o 
   6  16   4       47.22       26.71    222.17 o 
   7  16   4      206.91      226.09    130.62 o 
   8  16   4        2.23      170.31    120.51 o 
   9  16   4      122.81      133.45    159.20 o 
  10  16   4      394.91      445.57    222.18 o 
   1  17   4      230.93      255.04    138.13 o 
   2  17   4     1073.56     1039.50    132.46 o 
   3  17   4     1270.34     1274.28    144.15 o 
   4  17   4     7441.67     7802.55    225.89 o 
   5  17   4      231.81      515.80    127.03 o 
   6  17   4      415.79      376.45    213.07 o 
   7  17   4     1091.76     1066.25    175.90 o 
   8  17   4      337.49      342.29    135.35 o 
  -7 -16   5     1017.90     1157.38    112.52 o 
  -6 -16   5     4263.97     4404.91    136.04 o 
  -5 -16   5       81.07       63.87    109.00 o 
  -4 -16   5      177.69      156.24    129.80 o 
  -3 -16   5     3965.04     3899.19    130.91 o 
  -2 -16   5       36.27      210.72     94.97 o 
  -1 -16   5      171.71      111.69    116.37 o 
   0 -16   5       12.67      -59.49    227.03 o 
  -9 -15   5     1393.01     1473.92    139.88 o 
  -8 -15   5      140.51      116.15    129.51 o 
  -7 -15   5        2.93       35.85     99.33 o 
  -6 -15   5     1726.13     1600.67    112.08 o 
  -5 -15   5      144.75      158.53    100.60 o 
  -4 -15   5       13.02       38.63    105.13 o 
  -3 -15   5      500.62      427.14    107.46 o 
  -2 -15   5     8225.65     8391.71    210.02 o 
  -1 -15   5     2483.86     2300.34    109.56 o 
   0 -15   5     2320.16     2089.89    127.42 o 
   1 -15   5      427.34      489.53    111.14 o 
   2 -15   5     3316.80     3347.46    129.37 o 
   3 -15   5        4.76       76.42    109.86 o 
 -11 -14   5      304.87      291.83    134.28 o 
 -10 -14   5      227.94      211.04    106.71 o 
  -9 -14   5        1.70       31.66    106.41 o 
  -8 -14   5        2.76       13.11    120.00 o 
  -7 -14   5      145.32       98.76    104.69 o 
  -6 -14   5        2.05       65.44    107.41 o 
  -5 -14   5     1357.47     1389.01    101.87 o 
  -4 -14   5     1549.18     1503.52    106.24 o 
  -3 -14   5       14.95       40.16    108.04 o 
  -2 -14   5     3290.85     3251.23    129.47 o 
  -1 -14   5     1564.50     1429.61    125.99 o 
   0 -14   5       34.14       16.78     91.02 o 
   1 -14   5     4952.62     4608.70    124.52 o 
   2 -14   5      248.51      470.81    122.60 o 
   3 -14   5    12080.21    11657.45    200.03 o 
   4 -14   5      258.80      328.21    123.94 o 
   5 -14   5     1416.62     1375.80    140.76 o 
 -12 -13   5       62.87       53.01    152.07 o 
 -11 -13   5       48.13       99.97    120.47 o 
 -10 -13   5     5181.41     5141.02    128.33 o 
  -9 -13   5      361.60      495.46    100.75 o 
  -8 -13   5     9352.49     9436.58    145.87 o 
  -7 -13   5      614.11      650.54     87.71 o 
  -6 -13   5     7566.99     7668.53    172.66 o 
  -5 -13   5      224.40      181.40     91.62 o 
  -4 -13   5     1205.58     1215.11     96.23 o 
  -3 -13   5      993.69      921.70    110.35 o 
  -2 -13   5      299.49      232.92    100.69 o 
  -1 -13   5      148.73      197.15    103.07 o 
   0 -13   5      148.96      169.36     89.97 o 
   1 -13   5        5.68       -9.17    104.63 o 
   2 -13   5      463.59      394.24    110.49 o 
   3 -13   5      358.04      380.73    111.52 o 
   4 -13   5       84.15       24.34    120.25 o 
   5 -13   5     3146.38     2957.11    144.73 o 
   6 -13   5      973.09      886.30    171.91 o 
 -13 -12   5       10.87       57.50    126.54 o 
 -12 -12   5     3565.48     3416.30    142.22 o 
 -11 -12   5       52.16      249.95    116.97 o 
 -10 -12   5      963.32      902.99     98.93 o 
  -9 -12   5     3316.61     3182.28    109.98 o 
  -8 -12   5      294.50      505.55     95.86 o 
  -7 -12   5     2130.30     2250.19     88.77 o 
  -6 -12   5     1288.55     1607.35     85.09 o 
  -5 -12   5     3697.44     3944.31     93.91 o 
  -4 -12   5     7208.97     7033.76    119.06 o 
  -3 -12   5     8069.26     8216.92    144.89 o 
  -2 -12   5     2459.43     2521.58    107.94 o 
  -1 -12   5     2027.91     1775.26    104.68 o 
   0 -12   5       11.03       13.37     98.80 o 
   1 -12   5        6.30       14.73     66.55 o 
   2 -12   5      139.04      175.98     72.01 o 
   3 -12   5     1014.90      926.47     83.38 o 
   4 -12   5      621.70      642.49     90.52 o 
   5 -12   5        4.44      137.43     97.18 o 
   6 -12   5     4152.77     4167.88    132.47 o 
   7 -12   5      672.36      661.86    117.26 o 
   8 -12   5       29.20       87.04    118.33 o 
 -13 -11   5     3049.52     2842.85    143.18 o 
 -12 -11   5      173.25      196.01    119.00 o 
 -11 -11   5     5890.03     5877.76    147.25 o 
 -10 -11   5     1503.78     1463.03    115.66 o 
  -9 -11   5      263.41      217.00     89.74 o 
  -8 -11   5      143.73      176.05     82.36 o 
  -7 -11   5     1566.26     1644.60     78.27 o 
  -6 -11   5      588.85      748.81     67.45 o 
  -5 -11   5     1063.25     1116.52     76.37 o 
  -4 -11   5     2590.99     2496.66     63.16 o 
  -3 -11   5       16.84      128.38     58.06 o 
  -2 -11   5     6765.25     6961.15    103.13 o 
  -1 -11   5    15127.60    15163.04    236.19 o 
   0 -11   5     8008.15     7883.89    113.73 o 
   1 -11   5     8512.89     8341.01    142.43 o 
   2 -11   5      700.41      716.77     74.58 o 
   3 -11   5     2457.83     2261.77     84.98 o 
   4 -11   5     1934.98     1694.04    100.19 o 
   5 -11   5      553.85      636.36     85.79 o 
   6 -11   5      828.68      834.36     92.74 o 
   7 -11   5      908.68      819.83     93.89 o 
   8 -11   5       99.81      106.02    100.62 o 
   9 -11   5        8.23      179.56    127.55 o 
 -14 -10   5     1266.56     1471.64    139.33 o 
 -13 -10   5     5102.57     4865.38    148.98 o 
 -12 -10   5      914.91      921.52    122.84 o 
 -11 -10   5     1124.20     1137.35    115.38 o 
 -10 -10   5     1954.37     2052.60    110.76 o 
  -9 -10   5     1803.90     1789.21     75.24 o 
  -8 -10   5     3907.03     4034.10     84.96 o 
  -7 -10   5     1655.48     1670.92     63.38 o 
  -6 -10   5     7846.73     7902.25     83.51 o 
  -5 -10   5      688.24      707.56     50.99 o 
  -4 -10   5     2012.60     1870.97     58.83 o 
  -3 -10   5       46.52       32.47     54.97 o 
  -2 -10   5     3589.40     3727.85     96.42 o 
  -1 -10   5      753.53      756.71     83.92 o 
   0 -10   5     2434.33     2485.71     74.89 o 
   1 -10   5     3404.23     3482.65     84.05 o 
   2 -10   5    26806.29    25419.23    224.80 o 
   3 -10   5      220.11      322.34     83.76 o 
   4 -10   5     8559.36     8195.36    226.77 o 
   5 -10   5     2488.85     2425.75     91.95 o 
   6 -10   5    10992.37    10762.96    138.81 o 
   7 -10   5     1802.62     1631.32    110.94 o 
   8 -10   5      826.76      849.80     99.71 o 
   9 -10   5     1992.32     2075.11    114.21 o 
  10 -10   5     4519.72     4598.23    184.20 o 
 -14  -9   5     3626.51     3301.87    173.68 o 
 -13  -9   5      893.03      891.69    101.02 o 
 -12  -9   5      251.79      240.96     92.14 o 
 -11  -9   5       74.76      121.20     82.53 o 
 -10  -9   5       58.46      179.26     79.15 o 
  -9  -9   5     9951.35     9863.56    105.66 o 
  -8  -9   5      109.84      132.59     64.13 o 
  -7  -9   5     5728.10     5615.42     83.96 o 
  -6  -9   5     3304.87     3386.88     65.90 o 
  -5  -9   5     7297.94     7190.28     70.57 o 
  -4  -9   5     1726.20     1690.14     51.92 o 
  -3  -9   5     2235.88     2152.86     59.41 o 
  -2  -9   5      835.24      859.03     57.56 o 
  -1  -9   5    14582.42    14469.96    252.70 o 
   0  -9   5     1238.63     1234.37     63.59 o 
   1  -9   5     1906.27     1847.45     68.80 o 
   2  -9   5     2936.15     2903.76     80.46 o 
   3  -9   5     6335.55     6087.41    106.29 o 
   4  -9   5      919.61      966.76     89.91 o 
   5  -9   5     2426.79     2450.48    107.09 o 
   6  -9   5     1170.27     1226.23     86.08 o 
   7  -9   5     4385.81     4439.05    120.24 o 
   8  -9   5     4750.45     4846.17    131.43 o 
   9  -9   5     3027.46     2883.75    136.61 o 
  10  -9   5     1969.20     2085.54    123.85 o 
  11  -9   5      137.46      216.39    145.67 o 
 -14  -8   5       72.01      144.54    111.65 o 
 -13  -8   5      373.30      360.79    110.16 o 
 -12  -8   5      224.95      273.48    103.06 o 
 -11  -8   5       83.43       55.59     92.82 o 
 -10  -8   5      447.00      534.96     80.65 o 
  -9  -8   5    15397.46    15016.80    291.52 o 
  -8  -8   5      603.01      646.56     65.19 o 
  -7  -8   5      244.61      267.69     59.59 o 
  -6  -8   5     5602.21     5272.51     68.83 o 
  -5  -8   5      579.05      814.94     47.11 o 
  -4  -8   5    11389.37    11310.19     79.88 o 
  -3  -8   5      338.36      255.00     51.88 o 
  -2  -8   5      960.53      904.54     65.59 o 
  -1  -8   5    14517.69    14511.78    184.97 o 
   0  -8   5        3.47       21.24     57.24 o 
   1  -8   5       72.97       61.27     54.58 o 
   2  -8   5     1565.70     1458.95     74.82 o 
   3  -8   5     2771.60     2612.92     87.41 o 
   4  -8   5     9672.66     8588.51    146.88 o 
   5  -8   5        2.45      -30.70     97.58 o 
   6  -8   5      511.54      525.28     85.16 o 
   7  -8   5     1139.27     1022.35     92.96 o 
   8  -8   5     1790.00     1908.65    109.95 o 
   9  -8   5      129.07      228.60    103.92 o 
  10  -8   5      741.41      609.50    110.62 o 
  11  -8   5     3629.88     3715.54    170.26 o 
 -15  -7   5       10.72       62.35    167.83 o 
 -14  -7   5     1471.84     1484.41    134.31 o 
 -13  -7   5       57.49       69.72    102.22 o 
 -12  -7   5     2432.27     2253.01    115.40 o 
 -11  -7   5      637.49      639.53     78.11 o 
 -10  -7   5      199.68      198.53     71.20 o 
  -9  -7   5      571.57      550.86     93.21 o 
  -8  -7   5       24.48      203.37     60.46 o 
  -7  -7   5      102.61      151.54     56.12 o 
  -6  -7   5     4041.20     3946.20     60.44 o 
  -5  -7   5      940.26      834.21     49.11 o 
  -4  -7   5    10743.94    10164.33     98.26 o 
  -3  -7   5      193.86      347.76     42.55 o 
  -2  -7   5     8384.36     8156.18     89.47 o 
  -1  -7   5      173.17      510.95     65.35 o 
   0  -7   5    26376.63    25176.49    267.52 o 
   1  -7   5        8.30       20.85     57.23 o 
   2  -7   5     5932.27     5874.40     77.85 o 
   3  -7   5    22541.27    21804.30    128.67 o 
   4  -7   5     6045.11     5946.81    157.41 o 
   5  -7   5     1098.27     1038.05     98.00 o 
   6  -7   5     2688.86     2570.22     97.17 o 
   7  -7   5     7210.64     6798.60    130.92 o 
   8  -7   5     1350.09     1412.94     97.47 o 
   9  -7   5      281.33      243.02     98.70 o 
  10  -7   5        9.82       -4.50    100.50 o 
  11  -7   5       13.67       53.59    127.83 o 
  12  -7   5      107.41       55.93    145.36 o 
 -15  -6   5      596.68      621.64    134.06 o 
 -14  -6   5      101.39      111.83    126.38 o 
 -13  -6   5      563.83      452.84     97.05 o 
 -12  -6   5     2315.23     2222.18    121.46 o 
 -11  -6   5     1463.82     1617.80     82.44 o 
 -10  -6   5      350.70      329.13     72.67 o 
  -9  -6   5     4402.98     4415.10     96.51 o 
  -8  -6   5     1051.76      943.85     74.77 o 
  -7  -6   5     2004.72     2094.41     76.82 o 
  -6  -6   5    10154.50    10551.35    158.22 o 
  -5  -6   5     7664.82     7652.93     97.31 o 
  -4  -6   5     2872.84     3247.40     63.52 o 
  -3  -6   5      216.11      276.32     38.13 o 
  -2  -6   5    12110.18    12925.04     84.61 o 
  -1  -6   5     8454.66     8786.79     85.12 o 
   0  -6   5    27650.16    28306.17    124.47 o 
   1  -6   5     1135.15     1026.63     51.54 o 
   2  -6   5     5065.86     4862.33     68.66 o 
   3  -6   5    13270.84    12942.55    109.03 o 
   4  -6   5     4988.12     4944.00    111.75 o 
   5  -6   5     5776.54     5589.50    167.05 o 
   6  -6   5     8510.09     8275.26    119.98 o 
   7  -6   5       75.65       89.02     82.47 o 
   8  -6   5    15124.03    15415.32    250.78 o 
   9  -6   5      940.02      969.22     92.80 o 
  10  -6   5       16.95      -18.21    161.47 o 
  11  -6   5     5141.98     5249.71    192.16 o 
  12  -6   5      436.82      354.38    144.33 o 
  13  -6   5     1613.52     1540.04    197.31 o 
 -15  -5   5     1686.13     1654.69    140.40 o 
 -14  -5   5      174.15      170.48    129.92 o 
 -13  -5   5      318.83      325.12    113.08 o 
 -12  -5   5      765.97      695.43     89.42 o 
 -11  -5   5      759.95      794.19     68.11 o 
 -10  -5   5      617.12      632.01     64.20 o 
  -9  -5   5     1283.59     1357.81     51.68 o 
  -8  -5   5     2632.87     2577.12     56.22 o 
  -7  -5   5    38619.76    37822.75    301.38 o 
  -6  -5   5    22445.75    22023.41    137.26 o 
  -5  -5   5    19517.79    18983.72     90.45 o 
  -4  -5   5    15177.67    15387.25     83.27 o 
  -3  -5   5        4.40       27.95     31.23 o 
  -2  -5   5     3323.54     3614.59     58.41 o 
  -1  -5   5     7079.79     7481.49    131.90 o 
   0  -5   5      989.17     1259.10     40.32 o 
   1  -5   5       20.43       43.84     38.96 o 
   2  -5   5     9573.93    11149.99     83.18 o 
   3  -5   5     2060.69     2249.13     59.37 o 
   4  -5   5       62.48       34.48     50.65 o 
   5  -5   5     1107.18      989.05     90.57 o 
   6  -5   5    19815.49    19156.46    181.95 o 
   7  -5   5     9376.51     8910.55    217.55 o 
   8  -5   5       68.34       21.30     97.09 o 
   9  -5   5     8788.29     8720.82    167.38 o 
  10  -5   5       18.79      -20.64    154.18 o 
  11  -5   5     5148.63     4894.74    163.61 o 
  12  -5   5      978.82     1007.74    213.69 o 
  13  -5   5     1138.40     1132.81    222.19 o 
 -15  -4   5      267.22      273.90    139.12 o 
 -14  -4   5     4097.38     3863.88    175.35 o 
 -13  -4   5      186.38      126.97     91.70 o 
 -12  -4   5     4122.74     4143.55    112.02 o 
 -11  -4   5        8.32        7.70     74.52 o 
 -10  -4   5      155.81      241.24     62.92 o 
  -9  -4   5       67.61       70.76     42.36 o 
  -8  -4   5     1000.23     1010.76     43.72 o 
  -7  -4   5      655.67      665.63     39.03 o 
  -6  -4   5     1001.60      996.90     51.72 o 
  -5  -4   5     5961.47     5713.37     75.78 o 
  -4  -4   5    12286.84    11813.93     84.48 o 
  -3  -4   5       16.62       60.46     33.94 o 
  -2  -4   5    35014.04    34228.00    105.24 o 
  -1  -4   5      455.92      656.14     37.57 o 
   0  -4   5    26846.91    26423.66    167.49 o 
   1  -4   5      287.87      443.30     39.05 o 
   2  -4   5      135.91      248.22     61.65 o 
   3  -4   5    12712.82    13800.44    105.84 o 
   4  -4   5      895.99     1190.13     55.15 o 
   5  -4   5    13100.62    12920.79    188.54 o 
   6  -4   5     5789.94     5016.51    109.81 o 
   7  -4   5      201.42      178.10     96.05 o 
   8  -4   5     2995.59     2845.94    120.38 o 
   9  -4   5       24.41        8.36    111.59 o 
  10  -4   5      493.98      495.01    112.77 o 
  11  -4   5     8956.77     8856.02    182.14 o 
  12  -4   5     5137.99     4679.79    224.70 o 
  13  -4   5     1820.33     1800.70    206.42 o 
  14  -4   5      754.68      676.27    205.19 o 
 -15  -3   5        7.80       55.65    131.28 o 
 -14  -3   5       12.22       51.94    129.64 o 
 -13  -3   5     3673.77     3584.32    183.53 o 
 -12  -3   5     5442.48     5228.44    141.01 o 
 -11  -3   5      353.71      332.93     83.41 o 
 -10  -3   5    10545.09    10587.91    141.39 o 
  -9  -3   5     1508.51     1495.25     51.50 o 
  -8  -3   5     7923.37     8162.73     82.41 o 
  -7  -3   5      198.69      183.04     28.37 o 
  -6  -3   5      962.08     1012.72     30.24 o 
  -5  -3   5      450.42      496.34     32.00 o 
  -4  -3   5      946.68     1034.96     30.88 o 
  -3  -3   5    16896.28    17077.98    133.31 o 
  -2  -3   5     7399.75     7575.24     91.39 o 
  -1  -3   5    29073.01    30258.38    145.72 o 
   0  -3   5     3997.88     3653.44     71.08 o 
   1  -3   5    38248.29    40125.63    452.92 o 
   2  -3   5    25629.89    25541.90    123.16 o 
   3  -3   5   114542.29   117506.97    992.89 o 
   4  -3   5      103.51      157.55     41.76 o 
   5  -3   5     2079.35     1779.19     99.59 o 
   6  -3   5     3658.56     3771.64    140.91 o 
   7  -3   5     2787.53     2351.02    101.24 o 
   8  -3   5       72.29       61.31     98.72 o 
   9  -3   5      282.82      305.54    102.15 o 
  10  -3   5     7009.56     7041.33    157.15 o 
  11  -3   5       38.28      220.29    178.47 o 
  12  -3   5     1271.56     1322.25    193.06 o 
  13  -3   5     1395.47     1306.47    195.48 o 
  14  -3   5        6.80      -17.00    184.54 o 
 -15  -2   5       86.39      153.86    144.71 o 
 -14  -2   5     1803.67     1796.54    140.47 o 
 -13  -2   5     1262.24     1360.08    122.49 o 
 -12  -2   5     1393.88     1463.18    118.30 o 
 -11  -2   5      361.56      380.42    103.19 o 
 -10  -2   5     2661.32     2797.07     93.44 o 
  -9  -2   5      773.01      789.95     71.67 o 
  -8  -2   5     9606.16     9246.23    120.34 o 
  -7  -2   5    10825.60    10825.40     97.23 o 
  -6  -2   5       93.90       99.23     20.56 o 
  -5  -2   5     8147.61     8009.89     65.23 o 
  -4  -2   5     9471.21     9660.96     79.01 o 
  -3  -2   5     4097.96     4710.05     46.32 o 
  -2  -2   5     3130.38     3837.51     31.91 o 
  -1  -2   5     2789.90     2196.69     35.67 o 
   0  -2   5      108.96       61.84     23.69 o 
   1  -2   5       27.38      127.48     72.84 o 
   2  -2   5       80.31      117.77     64.35 o 
   3  -2   5    12573.13    12330.60     79.07 o 
   4  -2   5    34859.32    33468.61    253.71 o 
   5  -2   5     1338.25     1043.12     88.65 o 
   6  -2   5    12029.12    11663.54    189.75 o 
   7  -2   5    41514.84    40476.82    786.99 o 
   8  -2   5    17707.70    17374.26    122.24 o 
   9  -2   5     4775.96     4818.64     66.92 o 
  10  -2   5     2073.39     1926.35    116.68 o 
  11  -2   5     1482.88     1583.49    136.60 o 
  12  -2   5      774.33      908.17    172.41 o 
  13  -2   5      303.71      399.43    171.19 o 
  14  -2   5      540.78      549.99    182.12 o 
  15  -2   5     1842.12     2101.82    217.35 o 
 -15  -1   5       27.26      157.78    191.93 o 
 -14  -1   5      209.66      261.19    127.59 o 
 -13  -1   5     2073.98     2239.10    202.78 o 
 -12  -1   5     2783.85     3066.25    196.73 o 
 -11  -1   5      299.53      315.66    154.19 o 
 -10  -1   5     1613.78     1645.32    165.14 o 
  -9  -1   5    12007.54    11710.93    227.34 o 
  -8  -1   5       31.41      229.46    132.33 o 
  -7  -1   5     1366.10     1270.14    127.50 o 
  -6  -1   5     5875.30     5114.74    105.11 o 
  -5  -1   5     5258.71     4985.10     43.14 o 
  -4  -1   5    10713.99     9899.95    144.18 o 
  -3  -1   5      414.61      228.46     27.60 o 
  -2  -1   5     5853.78     6420.81    101.21 o 
  -1  -1   5       17.22       55.71     24.00 o 
   0  -1   5    19247.90    23794.74    197.46 o 
   1  -1   5     7317.36     8270.02    108.34 o 
   2  -1   5     9770.52     9128.83    116.91 o 
   3  -1   5     2687.95     2013.14     83.83 o 
   4  -1   5      179.93      278.03     64.35 o 
   5  -1   5      802.53      658.12     92.28 o 
   6  -1   5      723.72      724.88    105.64 o 
   7  -1   5       25.30      202.17     77.96 o 
   8  -1   5    21846.11    23246.04    245.34 o 
   9  -1   5     1865.54     1944.66     82.30 o 
  10  -1   5    10185.90     9877.28    229.71 o 
  11  -1   5     1588.15     1565.06    116.92 o 
  12  -1   5    15251.14    15572.90    274.77 o 
  13  -1   5      420.37      513.56    160.26 o 
  14  -1   5      647.74      756.39    177.26 o 
  15  -1   5        8.16      113.36    149.56 o 
 -14   0   5      103.71      111.69    193.04 o 
 -13   0   5      539.20      489.28    194.26 o 
 -12   0   5     2691.63     2633.91    196.72 o 
 -11   0   5     6600.42     6507.76    222.31 o 
 -10   0   5      731.39      679.92    161.48 o 
  -9   0   5      902.02      746.72    157.84 o 
  -8   0   5     3748.26     3645.05    168.83 o 
  -7   0   5    16726.70    16390.74    233.63 o 
  -6   0   5     6705.34     7190.98    157.99 o 
  -5   0   5      964.52     1553.04    117.78 o 
  -4   0   5    25245.18    23896.77    150.11 o 
  -3   0   5    59068.50    60422.91    211.18 o 
  -2   0   5     7972.88     7730.63    279.28 o 
  -1   0   5    35201.29    36659.21   1113.08 o 
   0   0   5    20141.55    20965.21    154.22 o 
   1   0   5    10193.42    10918.08     84.11 o 
   2   0   5     3230.10     3784.37     50.70 o 
   3   0   5      158.24      523.44    147.51 o 
   4   0   5     1890.48     1796.42     83.81 o 
   5   0   5    17681.18    18204.36    182.77 o 
   6   0   5    14369.81    15332.43    186.22 o 
   7   0   5    31008.48    31542.63    223.06 o 
   8   0   5     8759.38     9181.26    179.23 o 
   9   0   5     1401.39     1427.89     59.17 o 
  10   0   5     2712.05     2655.28     65.28 o 
  11   0   5     6162.20     6283.68    137.33 o 
  12   0   5      443.57      462.57    145.69 o 
  13   0   5     3378.72     3573.77    148.50 o 
  14   0   5     1020.78      877.62    169.37 o 
  15   0   5      476.89      599.76    270.74 o 
 -14   1   5      701.54      750.32    212.47 o 
 -13   1   5       30.10      110.48    202.75 o 
 -12   1   5       82.20       66.77    178.47 o 
 -11   1   5       93.66       75.27    173.61 o 
 -10   1   5      133.92      225.82    174.83 o 
  -9   1   5      358.71      359.37    159.05 o 
  -8   1   5        1.45       -9.71    133.55 o 
  -7   1   5    10350.07    10782.26    212.75 o 
  -6   1   5      768.40      573.10    122.63 o 
  -5   1   5    43593.66    46242.49    317.99 o 
  -4   1   5     9029.47     9481.67    155.68 o 
  -3   1   5    25195.63    25116.35    431.70 o 
  -2   1   5     9964.61    11527.14     57.75 o 
  -1   1   5      980.64      987.42     22.47 o 
   0   1   5    18861.43    19569.66    113.78 o 
   1   1   5     5121.58     5458.96     33.49 o 
   2   1   5       79.57      183.30     30.73 o 
   3   1   5    15316.48    14825.79     87.19 o 
   4   1   5    14878.22    14036.90    156.89 o 
   5   1   5    14449.63    14361.40    219.15 o 
   6   1   5     3713.67     3820.61     52.92 o 
   7   1   5      763.87      849.34     47.77 o 
   8   1   5     9117.55     8940.18     84.53 o 
   9   1   5     2258.63     2344.07     60.84 o 
  10   1   5    10109.81     9975.70    117.19 o 
  11   1   5      149.74      178.43     55.35 o 
  12   1   5     2246.68     2195.29    122.56 o 
  13   1   5      426.36      390.09    120.11 o 
  14   1   5      413.07      524.51    117.61 o 
  15   1   5      405.98      442.97    177.84 o 
  16   1   5      236.88      514.57    195.76 o 
 -14   2   5      498.11      581.55    223.39 o 
 -13   2   5      111.41      196.68    202.75 o 
 -12   2   5      269.15      167.54    199.11 o 
 -11   2   5     1530.71     1550.56    186.99 o 
 -10   2   5    13153.31    13041.17    280.81 o 
  -9   2   5    11137.68    11542.29    255.25 o 
  -8   2   5     2099.66     2168.82    166.37 o 
  -7   2   5     3614.11     3750.73    174.90 o 
  -6   2   5        2.00       87.41    118.98 o 
  -5   2   5    18457.61    19430.11    598.49 o 
  -4   2   5      730.68      702.04     42.50 o 
  -3   2   5      740.56     1000.54     95.93 o 
  -2   2   5    24230.63    23885.29    102.25 o 
  -1   2   5    22243.21    22408.33    148.52 o 
   0   2   5     1354.16     1204.50     17.21 o 
   1   2   5     3362.93     3429.82     31.68 o 
   2   2   5    30425.83    32147.52    336.99 o 
   3   2   5    38530.01    39174.17    314.06 o 
   4   2   5    36615.77    37636.34    126.98 o 
   5   2   5     4324.97     4564.02     41.03 o 
   6   2   5     7038.91     6713.89     67.46 o 
   7   2   5     3109.78     2986.11     76.96 o 
   8   2   5     9971.50     9392.59    102.43 o 
   9   2   5      959.96      985.67     34.45 o 
  10   2   5     1274.53     1447.19     84.71 o 
  11   2   5     5895.30     5789.00     85.95 o 
  12   2   5       37.88       46.80     88.20 o 
  13   2   5      846.18      993.33    101.56 o 
  14   2   5     3278.85     3455.04    187.03 o 
  15   2   5     1134.44     1365.94    183.52 o 
  16   2   5     1381.97     1663.88    207.51 o 
 -13   3   5       79.30       32.78    208.82 o 
 -12   3   5     2023.41     2053.31    219.78 o 
 -11   3   5      236.95      265.88    197.89 o 
 -10   3   5     1149.71     1112.19    176.06 o 
  -9   3   5      342.65      444.39     80.36 o 
  -8   3   5      119.29       92.06     70.11 o 
  -7   3   5      417.33      389.71     84.99 o 
  -6   3   5    10353.78    10187.82    153.79 o 
  -5   3   5    45566.30    45707.84    476.74 o 
  -4   3   5     4047.03     4250.47     51.15 o 
  -3   3   5     5608.49     5751.65    136.73 o 
  -2   3   5     1454.29     1363.90     30.92 o 
  -1   3   5      848.58      881.38     22.45 o 
   0   3   5     7112.65     6785.03     78.42 o 
   1   3   5    18283.84    19190.79     78.55 o 
   2   3   5    25890.59    26866.95    239.43 o 
   3   3   5   116863.35   124333.35    736.00 o 
   4   3   5     5421.02     5544.87    203.36 o 
   5   3   5     1052.79     1141.59     40.43 o 
   6   3   5       28.42       43.28     24.25 o 
   7   3   5        3.20       16.98     29.34 o 
   8   3   5    11185.65    11532.44    103.53 o 
   9   3   5     2861.94     2842.90     45.40 o 
  10   3   5     5995.44     6013.92     59.30 o 
  11   3   5     4504.82     4442.17     80.89 o 
  12   3   5     6039.31     5988.67    205.82 o 
  13   3   5     1495.72     1429.01    158.01 o 
  14   3   5      535.69      501.46    158.26 o 
  15   3   5      555.03      857.17    191.86 o 
  16   3   5      425.16      436.47    197.45 o 
 -13   4   5     3847.36     3741.61    269.60 o 
 -12   4   5      703.67      673.84    224.61 o 
 -11   4   5     5663.88     5655.40    253.86 o 
 -10   4   5      157.21      177.25    168.76 o 
  -9   4   5      299.06       89.84    185.76 o 
  -8   4   5     2769.96     2795.53    102.62 o 
  -7   4   5      741.56      756.01     74.36 o 
  -6   4   5     1853.62     2115.36     76.43 o 
  -5   4   5     2167.30     2198.81     62.54 o 
  -4   4   5      321.99      334.28     36.74 o 
  -3   4   5     7887.64     7837.25    193.91 o 
  -2   4   5     5451.90     5285.19     56.97 o 
  -1   4   5    28898.52    28867.74    166.80 o 
   0   4   5    16133.99    15623.31    107.90 o 
   1   4   5     3962.97     4369.41     56.96 o 
   2   4   5    37605.41    38622.77    208.09 o 
   3   4   5     3094.17     4454.82     86.34 o 
   4   4   5    37463.55    38957.69    142.71 o 
   5   4   5     9069.06     9167.68    124.52 o 
   6   4   5        9.18       13.26     16.91 o 
   7   4   5     1770.42     1565.66     38.29 o 
   8   4   5     4921.48     5198.30     77.46 o 
   9   4   5     1370.67     1371.27     41.17 o 
  10   4   5     2007.51     2085.50     59.19 o 
  11   4   5     1082.47      960.12     56.20 o 
  12   4   5      172.05      158.45     81.77 o 
  13   4   5      479.01      402.39    155.80 o 
  14   4   5      583.29      519.11    171.68 o 
  15   4   5     5718.32     5149.21    203.11 o 
  16   4   5       76.89       72.77    180.63 o 
 -13   5   5     1744.23     1816.46    237.99 o 
 -12   5   5      128.86      103.20    201.53 o 
 -11   5   5     3507.71     3621.37    250.17 o 
 -10   5   5      227.35      433.42    207.61 o 
  -9   5   5     1995.71     1742.49    190.64 o 
  -8   5   5     1160.64     1173.13     91.03 o 
  -7   5   5      624.87      602.80     75.45 o 
  -6   5   5    10853.92    10797.25    130.67 o 
  -5   5   5      163.40      201.52     67.61 o 
  -4   5   5      314.94      284.10     43.38 o 
  -3   5   5     2220.61     2272.31     59.85 o 
  -2   5   5    24429.53    24240.58    120.08 o 
  -1   5   5     1207.91     1132.92     43.10 o 
   0   5   5      566.06      625.03     29.01 o 
   1   5   5     4460.01     4415.04     45.62 o 
   2   5   5    39975.36    39288.21    451.40 o 
   3   5   5    13316.89    13207.91    107.08 o 
   4   5   5   107618.93   105532.21   1102.67 o 
   5   5   5    26036.38    26444.35    398.11 o 
   6   5   5     8063.62     7686.10     65.55 o 
   7   5   5     4532.05     4451.56     64.65 o 
   8   5   5    12970.49    13490.48    108.11 o 
   9   5   5     1803.29     1821.63     72.70 o 
  10   5   5      698.93      757.00     49.15 o 
  11   5   5      328.63      341.38     52.73 o 
  12   5   5     2154.28     2226.65    146.46 o 
  13   5   5       53.88       37.23    149.34 o 
  14   5   5      326.71      168.04    158.65 o 
  15   5   5     4747.16     4546.59    202.51 o 
  16   5   5       41.35       61.92    252.52 o 
 -12   6   5     1697.33     1788.53    235.56 o 
 -11   6   5       80.09      144.47    208.82 o 
 -10   6   5     1562.93     1534.77    227.06 o 
  -9   6   5     2437.17     2809.94    225.86 o 
  -8   6   5      831.96      826.52     88.38 o 
  -7   6   5      392.71      442.57    113.52 o 
  -6   6   5      630.93      593.71    149.34 o 
  -4   6   5     4313.39     4162.93    173.71 o 
  -3   6   5     9376.92     8794.73    111.12 o 
  -2   6   5     5463.51     5845.53     91.90 o 
  -1   6   5     7840.91     7218.31     86.06 o 
   0   6   5     1109.16     1481.45     41.48 o 
   1   6   5     1210.92     1557.52     82.07 o 
   2   6   5    17034.99    17418.72    160.83 o 
   3   6   5     6778.72     6342.99     48.25 o 
   4   6   5      690.41      961.03     71.84 o 
   5   6   5     8590.88     9567.39    192.82 o 
   6   6   5      887.74     1031.56     56.53 o 
   7   6   5    29079.63    29292.08    201.31 o 
   8   6   5    11211.04    11515.80    288.77 o 
   9   6   5    48146.67    47819.07    216.47 o 
  10   6   5       35.90       54.26     63.18 o 
  11   6   5      331.55      432.45     76.94 o 
  12   6   5      331.14      359.76    129.80 o 
  13   6   5      753.28      850.90    153.42 o 
  14   6   5        0.78       46.13    184.54 o 
  15   6   5      231.28      218.18    158.99 o 
  16   6   5      922.85      887.98    164.52 o 
 -11   7   5       37.88       26.71    231.88 o 
 -10   7   5       14.19       75.27    225.81 o 
  -9   7   5     3730.84     4012.54    242.89 o 
  -8   7   5      269.60      427.36    172.40 o 
  -7   7   5     1328.56     1308.92    199.13 o 
  -6   7   5     1699.66     1634.41    182.14 o 
  -5   7   5      833.63      947.05    174.84 o 
  -4   7   5    23870.22    23267.91    487.03 o 
  -3   7   5       93.94       80.12     71.30 o 
  -2   7   5    10287.06    10228.75    110.08 o 
  -1   7   5      146.78      234.71     44.98 o 
   0   7   5     3375.46     4088.91     53.93 o 
   1   7   5    52195.32    53557.87    446.02 o 
   2   7   5     8946.83     8132.40     98.34 o 
   3   7   5    17294.79    17065.74    205.13 o 
   4   7   5    13856.37    12227.00    125.98 o 
   5   7   5      148.39      225.76     21.47 o 
   6   7   5        1.04       52.65     31.14 o 
   7   7   5     3563.33     3253.87     69.35 o 
   8   7   5    17136.05    17431.73    111.61 o 
   9   7   5      195.27      682.33     63.86 o 
  10   7   5       99.06      113.56     79.19 o 
  11   7   5     9620.07     9482.22    184.09 o 
  12   7   5     6779.35     6858.18    119.34 o 
  13   7   5    11989.33    12360.96    230.19 o 
  14   7   5     8833.33     8421.25    217.43 o 
  15   7   5      315.93      202.08    125.15 o 
  16   7   5       94.99       -8.65    153.63 o 
 -11   8   5     1560.39     1827.36    256.20 o 
 -10   8   5     3636.61     3696.65    247.74 o 
  -9   8   5     6284.57     6313.97    262.37 o 
  -8   8   5        3.48      -31.57    203.96 o 
  -7   8   5     2443.34     2576.81    211.29 o 
  -6   8   5     1570.92     1536.01    184.56 o 
  -5   8   5      555.00      511.87    126.63 o 
  -4   8   5     4299.87     4112.86    107.96 o 
  -3   8   5     8385.98     8464.02    142.56 o 
  -2   8   5        0.76      115.97     79.13 o 
  -1   8   5    18258.04    17132.19    155.99 o 
   0   8   5     2272.44     2593.17     55.87 o 
   1   8   5    11795.86    11685.17     83.33 o 
   2   8   5      714.91      547.65     27.07 o 
   3   8   5       11.76       11.82     38.67 o 
   4   8   5     5727.73     6098.75     62.06 o 
   5   8   5        2.64       16.04     27.81 o 
   6   8   5    11382.72    10535.33    214.76 o 
   7   8   5    14404.83    14147.15    187.38 o 
   8   8   5     4189.36     4302.73     72.59 o 
   9   8   5     3084.24     2965.42     84.17 o 
  10   8   5      587.91      613.76     77.61 o 
  11   8   5     2056.00     2278.54     85.43 o 
  12   8   5     7601.91     7522.57    132.16 o 
  13   8   5     5882.92     6085.58    140.78 o 
  14   8   5      258.81      388.02    110.10 o 
  15   8   5        2.55      -10.93    172.40 o 
  16   8   5     2091.33     2045.36    170.08 o 
 -10   9   5      479.37      639.83    250.10 o 
  -9   9   5       54.47      274.38    220.96 o 
  -8   9   5      151.48      225.82    184.54 o 
  -7   9   5      919.41     1003.01    148.94 o 
  -6   9   5      506.91      439.20    136.20 o 
  -5   9   5     7848.97     7856.74    257.58 o 
  -4   9   5     1200.23     1254.15     94.90 o 
  -3   9   5      233.53      255.28     85.82 o 
  -2   9   5     3808.04     3664.04     92.61 o 
  -1   9   5      559.31      545.30     73.04 o 
   0   9   5     7255.19     6707.47     84.78 o 
   1   9   5     1063.46     1180.11     55.24 o 
   2   9   5     7071.92     7238.26     88.41 o 
   3   9   5    14155.05    14083.25    181.23 o 
   4   9   5    10091.90    10180.72    117.09 o 
   5   9   5    11248.85    10871.48     91.85 o 
   6   9   5     3437.53     3354.79    102.12 o 
   7   9   5     4305.83     4306.43    108.16 o 
   8   9   5    10940.58    10081.84     77.33 o 
   9   9   5       85.77      127.46     68.52 o 
  10   9   5      823.26      867.88     74.85 o 
  11   9   5    14068.00    13925.47    175.25 o 
  12   9   5     1184.50     1295.89     90.10 o 
  13   9   5     2654.50     2596.47     94.34 o 
  14   9   5        5.88       25.49    106.08 o 
  15   9   5      620.70      682.84    114.96 o 
  16   9   5     2401.30     2358.64    187.33 o 
  -9  10   5       54.09      131.28    166.97 o 
  -8  10   5     2686.46     2852.03    131.20 o 
  -7  10   5     1794.69     1604.40    116.32 o 
  -6  10   5     2219.99     2078.78    115.33 o 
  -5  10   5      947.70      991.63    102.36 o 
  -4  10   5     1111.02     1131.78    100.28 o 
  -3  10   5     1466.62     1368.84     98.21 o 
  -2  10   5     1933.43     2006.37     90.90 o 
  -1  10   5      627.68      693.86     78.61 o 
   0  10   5     7516.73     7190.21    100.74 o 
   1  10   5     5571.60     5002.03     59.55 o 
   2  10   5     3825.52     3171.08    155.92 o 
   3  10   5     2806.28     2695.82     68.44 o 
   4  10   5      497.88      490.23     57.06 o 
   5  10   5      151.82      164.24     43.74 o 
   6  10   5     2136.92     2092.67     43.50 o 
   7  10   5      591.30      901.59     77.92 o 
   8  10   5    12380.62    11802.96    158.77 o 
   9  10   5     1263.27     1301.52     77.38 o 
  10  10   5     2157.30     2122.54     80.66 o 
  11  10   5       20.16       88.15     75.87 o 
  12  10   5      450.88      551.12     81.55 o 
  13  10   5      797.64      771.34     88.24 o 
  14  10   5     1308.65     1381.26    121.24 o 
  15  10   5      636.94      671.70    123.40 o 
  -8  11   5     4421.30     4528.81    144.11 o 
  -7  11   5     1385.10     1503.75    126.25 o 
  -6  11   5       52.68       18.02    105.22 o 
  -5  11   5      541.40      529.40    109.53 o 
  -4  11   5    10998.05    10882.12    232.42 o 
  -3  11   5    10730.17    10640.16    181.90 o 
  -2  11   5      105.45      175.78     80.35 o 
  -1  11   5       12.79       30.53     78.46 o 
   0  11   5     6259.46     6410.08     97.41 o 
   1  11   5        8.82      220.53     75.97 o 
   2  11   5       25.46       27.64     67.87 o 
   3  11   5     3262.22     3264.78     80.88 o 
   4  11   5     2079.14     1902.12     67.76 o 
   5  11   5    14791.84    14702.74    114.87 o 
   6  11   5     1535.52     1446.64     74.03 o 
   7  11   5      647.99      570.44     62.38 o 
   8  11   5       46.99      108.43     73.29 o 
   9  11   5      662.09      670.85     76.28 o 
  10  11   5      319.85      350.62     76.53 o 
  11  11   5     2296.63     2150.84     90.93 o 
  12  11   5     5224.94     5008.60    103.09 o 
  13  11   5      318.93      335.24     83.38 o 
  14  11   5     1241.82     1244.44    113.47 o 
  15  11   5      627.82      579.37    117.09 o 
  -7  12   5       77.44      197.48    122.74 o 
  -6  12   5       74.57       58.00    110.68 o 
  -5  12   5      914.41     1018.61    112.61 o 
  -4  12   5      420.08      432.46     95.81 o 
  -3  12   5      419.90      538.49     95.37 o 
  -2  12   5      147.19      188.05     89.93 o 
  -1  12   5     2268.77     2190.75     82.08 o 
   0  12   5      306.75      411.08     73.16 o 
   1  12   5    18048.21    17385.48    228.75 o 
   2  12   5      620.02      601.40     73.77 o 
   3  12   5     3667.24     3656.93     99.56 o 
   4  12   5     9052.91     8803.16    151.57 o 
   5  12   5     5343.91     5349.87     92.84 o 
   6  12   5     1864.06     1666.49    107.26 o 
   7  12   5     2082.78     1965.53     87.26 o 
   8  12   5      615.45      716.04     80.66 o 
   9  12   5      355.28      417.07     78.51 o 
  10  12   5      479.40      588.33     87.30 o 
  11  12   5     1944.94     2063.89     94.23 o 
  12  12   5      258.13      317.56     88.57 o 
  13  12   5      540.74      530.50     90.77 o 
  14  12   5      320.58      346.27    110.63 o 
  -6  13   5     2205.92     2133.21    123.77 o 
  -5  13   5      114.46      130.14    104.78 o 
  -4  13   5      516.78      521.98     98.41 o 
  -3  13   5     3183.89     3021.06    112.30 o 
  -2  13   5      220.97      294.03    100.46 o 
  -1  13   5     3273.68     2966.64     92.66 o 
   0  13   5     1101.87     1190.01     84.81 o 
   1  13   5     4128.88     3907.15    102.45 o 
   2  13   5      552.44      545.34     82.69 o 
   3  13   5     4197.48     4218.96     98.14 o 
   4  13   5     8611.84     8770.53    146.87 o 
   5  13   5      844.73      886.52     94.34 o 
   6  13   5     9929.20     9717.19    163.76 o 
   7  13   5     1493.57     1432.39    101.45 o 
   8  13   5     2520.08     2637.04    108.99 o 
   9  13   5     2519.77     2438.72    108.30 o 
  10  13   5       60.23      155.42     87.46 o 
  11  13   5      149.19       63.08     88.22 o 
  12  13   5      751.07      772.60     95.65 o 
  13  13   5        0.32       65.44    107.57 o 
  14  13   5      427.29      544.40    101.92 o 
  -5  14   5     3350.58     3539.99    131.93 o 
  -4  14   5       45.50      129.21    109.64 o 
  -3  14   5      924.08      995.10     93.42 o 
  -2  14   5      808.30      700.23     89.98 o 
  -1  14   5     3531.44     3461.93    105.02 o 
   0  14   5      517.53      497.21     81.42 o 
   1  14   5       34.80       47.70     87.43 o 
   2  14   5     1400.89     1601.70     92.89 o 
   3  14   5       50.71      411.71     86.33 o 
   4  14   5     1631.03     1646.58    125.92 o 
   5  14   5      152.40      102.89    110.45 o 
   6  14   5       50.97      154.29    119.56 o 
   7  14   5       80.10      165.89    115.17 o 
   8  14   5     5589.37     5714.29    133.48 o 
   9  14   5     5820.69     6026.49    306.09 o 
  10  14   5     7345.00     7837.01    174.04 o 
  11  14   5      366.20      402.42    122.56 o 
  12  14   5     1657.68     1746.91    105.68 o 
  13  14   5       12.20      142.30    109.56 o 
  -3  15   5       33.59      215.52     94.22 o 
  -2  15   5     1724.73     1648.36    103.84 o 
  -1  15   5     4803.56     4979.64    129.72 o 
   0  15   5     3595.33     3901.78    120.88 o 
   1  15   5      207.30      195.76     92.30 o 
   2  15   5     1389.83     1327.05     98.92 o 
   3  15   5     9774.94     9466.74    230.86 o 
   4  15   5     4050.01     3976.06    185.23 o 
   5  15   5      467.14      400.78    118.61 o 
   6  15   5     1401.75     1390.58    223.41 o 
   7  15   5     1136.68     1286.57    133.26 o 
   8  15   5        4.18      472.32    137.71 o 
   9  15   5     7749.58     7899.31    232.64 o 
  10  15   5      458.12      706.42    179.42 o 
  11  15   5       47.26      171.18    253.74 o 
  12  15   5     1601.41     1631.81    176.36 o 
  -1  16   5     1438.70     1696.44    115.86 o 
   0  16   5     5505.10     5382.97    133.75 o 
   1  16   5     3651.93     3659.97    123.82 o 
   2  16   5     2431.12     2488.06    146.29 o 
   3  16   5      488.04      445.69    125.71 o 
   4  16   5     5070.56     5173.02    157.93 o 
   5  16   5      288.61      285.13    126.28 o 
   6  16   5      521.15      493.48    169.55 o 
   7  16   5      580.06      622.97    143.83 o 
   8  16   5     5226.08     4992.51    162.42 o 
   9  16   5      892.60      842.61    248.90 o 
  10  16   5     1099.62     1015.03    248.90 o 
   1  17   5      375.19      406.39    133.64 o 
   2  17   5       14.10       36.40    130.58 o 
   3  17   5     1883.00     1963.89    150.03 o 
   4  17   5      739.47      968.35    141.49 o 
   5  17   5     4387.04     4342.96    207.86 o 
   6  17   5      393.28      404.84    174.50 o 
   7  17   5      103.97      177.29    176.40 o 
   8  17   5     2040.35     2108.86    184.09 o 
  -6 -16   6     1656.33     1699.30    119.66 o 
  -5 -16   6       98.91      101.44    108.46 o 
  -4 -16   6       19.41       32.19    101.24 o 
  -3 -16   6     1322.20     1313.79    119.08 o 
  -2 -16   6     6009.30     5915.41    222.30 o 
  -1 -16   6        1.23        0.07    155.31 o 
  -9 -15   6      796.69      803.37    136.78 o 
  -8 -15   6      492.47      513.83    137.32 o 
  -7 -15   6     1087.18     1068.98    126.41 o 
  -6 -15   6      788.19     1036.47    106.19 o 
  -5 -15   6     3381.53     3241.07    130.23 o 
  -4 -15   6      146.40       94.94    100.64 o 
  -3 -15   6      477.84      360.76    104.09 o 
  -2 -15   6     2591.84     2489.08    133.22 o 
  -1 -15   6      219.41      344.71    128.58 o 
   0 -15   6       59.26      158.17    150.51 o 
   1 -15   6      297.66      226.94    121.82 o 
   2 -15   6     1840.70     1835.95    116.23 o 
 -10 -14   6      171.61      178.80    108.02 o 
  -9 -14   6      263.49      263.83    105.17 o 
  -8 -14   6        0.15       -1.21    210.03 o 
  -7 -14   6      257.34      249.10    105.63 o 
  -6 -14   6     1823.76     1651.13    103.08 o 
  -5 -14   6     3392.56     3490.33    164.11 o 
  -4 -14   6      284.88      312.13     98.52 o 
  -3 -14   6     2761.77     2676.04    129.69 o 
  -2 -14   6      476.93      597.54    111.75 o 
  -1 -14   6      283.97      501.73    115.94 o 
   0 -14   6        6.41       -1.22    114.47 o 
   1 -14   6      133.22      180.77    100.28 o 
   2 -14   6     2297.37     2019.04    127.81 o 
   3 -14   6     2262.76     2105.00    135.10 o 
   4 -14   6      464.86      488.73    123.36 o 
 -11 -13   6       10.29       48.57    125.50 o 
 -10 -13   6      104.38      146.92    101.26 o 
  -9 -13   6      843.29      796.94    103.11 o 
  -8 -13   6       87.81      135.08     94.49 o 
  -7 -13   6        1.11        5.16    112.25 o 
  -6 -13   6      700.34      697.06     84.30 o 
  -5 -13   6      376.96      277.59     94.47 o 
  -4 -13   6       78.79       99.76     91.77 o 
  -3 -13   6       88.43       75.87    104.55 o 
  -2 -13   6      180.31      249.20    101.00 o 
  -1 -13   6      250.11      234.63    102.69 o 
   0 -13   6      696.29      748.96    104.35 o 
   1 -13   6     1174.88     1148.71    119.50 o 
   2 -13   6      805.32      822.80    114.44 o 
   3 -13   6     2264.12     2265.98    135.37 o 
   4 -13   6       31.32       69.39    144.62 o 
   5 -13   6      621.35      510.52    126.05 o 
   6 -13   6      738.70      674.38    153.70 o 
 -12 -12   6     1178.62     1152.86    126.50 o 
 -11 -12   6    11480.83    11193.54    182.39 o 
 -10 -12   6     1185.13     1260.58    102.93 o 
  -9 -12   6      639.45      640.14     95.40 o 
  -8 -12   6      895.17      934.04     96.06 o 
  -7 -12   6       20.43       31.53     77.76 o 
  -6 -12   6      970.01      968.64     79.55 o 
  -5 -12   6       54.76       75.99     75.74 o 
  -4 -12   6     2945.59     2690.45     99.76 o 
  -3 -12   6      283.62      440.05    102.31 o 
  -2 -12   6      146.78      180.02     90.83 o 
  -1 -12   6     1895.64     1781.18    107.00 o 
   0 -12   6        2.66       48.32     93.49 o 
   1 -12   6       54.69       80.14     69.78 o 
   2 -12   6       20.65       46.79     95.10 o 
   3 -12   6     2405.07     2284.82     91.13 o 
   4 -12   6      956.88     1114.20     92.64 o 
   5 -12   6     9333.71     9363.52    158.06 o 
   6 -12   6      130.27      138.22    100.70 o 
   7 -12   6     3898.37     4034.33    144.44 o 
 -13 -11   6        5.91      160.67    127.53 o 
 -12 -11   6     5459.19     5346.09    154.24 o 
 -11 -11   6      744.40      989.50    121.89 o 
 -10 -11   6     1549.72     1662.29    119.61 o 
  -9 -11   6       50.19       58.11     88.14 o 
  -8 -11   6     4310.88     4341.69    109.18 o 
  -7 -11   6     6214.59     6060.39     99.12 o 
  -6 -11   6    11913.74    11763.46    119.74 o 
  -5 -11   6     1144.57     1064.23     60.50 o 
  -4 -11   6     1814.35     1769.39     71.33 o 
  -3 -11   6     4464.85     4544.88     83.24 o 
  -2 -11   6     2231.58     2394.35     78.52 o 
  -1 -11   6    16639.83    15906.44    229.08 o 
   0 -11   6      956.84     1035.06     73.90 o 
   1 -11   6     3507.06     3708.58     89.54 o 
   2 -11   6     1802.34     1748.22     81.69 o 
   3 -11   6       89.22       93.15     85.19 o 
   4 -11   6       14.59       41.28     90.93 o 
   5 -11   6     1743.47     1676.79     97.07 o 
   6 -11   6        5.88       56.69     99.50 o 
   7 -11   6       20.83       32.80     89.64 o 
   8 -11   6      656.82      634.83    105.04 o 
   9 -11   6     1736.30     1680.87    116.62 o 
 -13 -10   6     2512.99     2560.19    139.48 o 
 -12 -10   6        3.28       95.89    116.97 o 
 -11 -10   6     2012.03     1953.50    124.52 o 
 -10 -10   6       39.52       57.39    101.52 o 
  -9 -10   6       79.84      113.42     69.64 o 
  -8 -10   6     1962.22     2036.26     76.13 o 
  -7 -10   6     5242.48     5163.05     78.68 o 
  -6 -10   6       56.08      235.57     57.54 o 
  -5 -10   6       56.14       68.99     48.68 o 
  -4 -10   6     1810.71     1725.46     63.19 o 
  -3 -10   6       11.14       38.45     57.89 o 
  -2 -10   6     1827.21     1927.35     68.11 o 
  -1 -10   6     9297.96     8994.68    111.47 o 
   0 -10   6     1153.13     1213.27     68.93 o 
   1 -10   6     3441.59     3287.22     84.17 o 
   2 -10   6     5935.61     6098.21     99.83 o 
   3 -10   6     1827.11     1768.02     80.71 o 
   4 -10   6     3650.88     3348.38    110.13 o 
   5 -10   6      347.85      360.95     80.86 o 
   6 -10   6     1694.11     1799.84    100.97 o 
   7 -10   6      314.32      188.96     95.73 o 
   8 -10   6     1327.56     1279.24    101.18 o 
   9 -10   6      156.38      128.16    102.75 o 
  10 -10   6      351.77      455.65    116.35 o 
 -14  -9   6       21.00      -10.12    143.70 o 
 -13  -9   6      895.44      912.70    103.12 o 
 -12  -9   6      817.24      759.40     97.04 o 
 -11  -9   6        3.95       20.46     87.05 o 
 -10  -9   6      986.12     1044.52     84.83 o 
  -9  -9   6    13594.07    13738.49    159.43 o 
  -8  -9   6      129.79      280.02     69.29 o 
  -7  -9   6     1416.22     1439.63     61.66 o 
  -6  -9   6     2497.11     2478.03     63.42 o 
  -5  -9   6     5964.40     5911.55     68.41 o 
  -4  -9   6      124.47      112.32     49.16 o 
  -3  -9   6     2694.62     2661.98     65.99 o 
  -2  -9   6    15114.34    15071.24    127.08 o 
  -1  -9   6      753.99      900.98     71.98 o 
   0  -9   6     4227.59     4273.16     81.15 o 
   1  -9   6     8010.47     7687.93     96.43 o 
   2  -9   6      910.59      904.52     68.68 o 
   3  -9   6     1075.14     1147.96     73.08 o 
   4  -9   6    19099.27    18065.62    229.65 o 
   5  -9   6      474.69      484.92     81.16 o 
   6  -9   6     8678.72     8348.65    120.73 o 
   7  -9   6      135.00       89.56     84.27 o 
   8  -9   6     4898.12     4827.69    175.24 o 
   9  -9   6       98.47      128.40    106.17 o 
  10  -9   6        4.79       16.25    110.24 o 
  11  -9   6      349.17      416.95    144.65 o 
 -14  -8   6      172.88      189.67    114.23 o 
 -13  -8   6      282.23      338.67    111.53 o 
 -12  -8   6     1989.63     2188.03    117.12 o 
 -11  -8   6       20.60       52.81     94.01 o 
 -10  -8   6      171.05      142.66     79.99 o 
  -9  -8   6       11.54      174.11     78.61 o 
  -8  -8   6     2394.26     2653.47     75.76 o 
  -7  -8   6      442.92      461.53     60.39 o 
  -6  -8   6     2475.53     2724.41     61.91 o 
  -5  -8   6    21870.24    21468.96    117.23 o 
  -4  -8   6     8894.26     8999.34    112.47 o 
  -3  -8   6     3568.57     3409.87     69.57 o 
  -2  -8   6      173.03      199.65     55.64 o 
  -1  -8   6     3715.66     3539.01    234.43 o 
   0  -8   6     1625.56     1631.89     69.98 o 
   1  -8   6     1390.28     1413.68     66.29 o 
   2  -8   6     4953.61     4775.41     98.31 o 
   3  -8   6     3134.13     3055.35     94.25 o 
   4  -8   6       18.33      179.26     84.79 o 
   5  -8   6      266.33      231.00     84.53 o 
   6  -8   6     1942.43     1820.10     96.01 o 
   7  -8   6       21.39       37.82     90.03 o 
   8  -8   6     7448.07     7445.95    168.95 o 
   9  -8   6     4616.25     4375.08    126.73 o 
  10  -8   6      229.24      224.78    104.80 o 
  11  -8   6     3525.88     3345.51    136.54 o 
 -14  -7   6     1860.02     1888.59    216.13 o 
 -13  -7   6      215.61      196.78    106.72 o 
 -12  -7   6     6903.40     6771.18    141.76 o 
 -11  -7   6     4359.54     4265.59    122.59 o 
 -10  -7   6        2.87       18.93    106.44 o 
  -9  -7   6      389.86      397.77    103.36 o 
  -8  -7   6    13257.95    13114.17    121.57 o 
  -7  -7   6     2154.16     2006.76     70.76 o 
  -6  -7   6     1695.86     1833.55     53.73 o 
  -5  -7   6     5221.98     5188.04     67.82 o 
  -4  -7   6     2555.95     2585.62     53.48 o 
  -3  -7   6      985.04      941.15     45.39 o 
  -2  -7   6     5222.57     4924.99     82.30 o 
  -1  -7   6     9430.19     9512.38    111.27 o 
   0  -7   6    17033.21    16920.41    170.74 o 
   1  -7   6     1801.60     1960.69     76.25 o 
   2  -7   6     1046.23     1050.55     71.61 o 
   3  -7   6       57.46      145.15     57.45 o 
   4  -7   6    12869.18    12426.36    109.07 o 
   5  -7   6      201.44      161.70     91.73 o 
   6  -7   6     3304.88     3260.11    100.97 o 
   7  -7   6     3211.18     3311.84    109.05 o 
   8  -7   6     2845.51     2875.16    109.17 o 
   9  -7   6     1882.01     1949.16    110.36 o 
  10  -7   6      405.62      441.88    106.45 o 
  11  -7   6     3613.02     3778.38    173.54 o 
  12  -7   6       62.48       30.34    145.07 o 
 -15  -6   6       93.15       62.18    131.73 o 
 -14  -6   6       52.87        3.61    130.18 o 
 -13  -6   6       33.67       -2.33    113.27 o 
 -12  -6   6      282.34      282.13    113.07 o 
 -11  -6   6      536.37      690.41     77.89 o 
 -10  -6   6     1207.35     1227.60     77.43 o 
  -9  -6   6       34.07       33.87    102.15 o 
  -8  -6   6      934.57      914.84    100.66 o 
  -7  -6   6     2665.92     2606.08     80.29 o 
  -6  -6   6      159.34      213.59     55.08 o 
  -5  -6   6      644.31      659.92     45.71 o 
  -4  -6   6     2194.03     1935.75     53.20 o 
  -3  -6   6    11993.17    11694.24    110.13 o 
  -2  -6   6      187.37      316.31     41.16 o 
  -1  -6   6     1308.85     1654.22     67.57 o 
   0  -6   6      433.92      552.79     43.38 o 
   1  -6   6        5.61       18.76     47.28 o 
   2  -6   6      940.40      995.59     54.67 o 
   3  -6   6    10424.36    10069.47    117.05 o 
   4  -6   6    12390.36    12636.32    111.99 o 
   5  -6   6       87.46       81.09     87.67 o 
   6  -6   6      316.18      270.73     98.93 o 
   7  -6   6     3654.03     3506.56    106.17 o 
   8  -6   6     3606.90     3355.76    139.66 o 
   9  -6   6     6273.46     6437.66    133.10 o 
  10  -6   6       11.22      -13.71     97.81 o 
  11  -6   6      354.47      434.38    111.39 o 
  12  -6   6     3277.43     3155.27    139.01 o 
  13  -6   6       63.42      149.60    150.35 o 
 -15  -5   6      995.76      965.75    139.49 o 
 -14  -5   6     7113.44     6548.98    166.67 o 
 -13  -5   6      133.30      144.45    110.39 o 
 -12  -5   6     2046.99     1930.45     96.72 o 
 -11  -5   6     3112.09     2916.27     95.87 o 
 -10  -5   6      746.13      873.38     66.70 o 
  -9  -5   6     2504.47     2503.13     67.66 o 
  -8  -5   6     4806.45     4874.40     91.35 o 
  -7  -5   6      305.18      354.92     92.13 o 
  -6  -5   6        7.82      107.03     70.00 o 
  -5  -5   6       16.96       45.76     37.21 o 
  -4  -5   6      432.86      519.23     38.69 o 
  -3  -5   6     1904.43     1882.19     39.21 o 
  -2  -5   6      160.51      312.61     36.82 o 
  -1  -5   6     2994.48     2835.16     57.79 o 
   0  -5   6       84.24      141.17     36.55 o 
   1  -5   6       50.12      126.02     42.84 o 
   2  -5   6    12346.49    11425.92     86.74 o 
   3  -5   6       14.08      106.76     49.34 o 
   4  -5   6     1373.37     1474.57     58.70 o 
   5  -5   6      129.66      188.18     99.55 o 
   6  -5   6     2129.01     2072.93    133.58 o 
   7  -5   6        1.37       36.60     97.68 o 
   8  -5   6     8738.92     8383.90    156.21 o 
   9  -5   6     3790.74     3894.48    139.67 o 
  10  -5   6       79.40       37.77    114.42 o 
  11  -5   6     5063.26     5069.50    155.44 o 
  12  -5   6     1640.43     1682.34    143.38 o 
  13  -5   6     5165.27     4948.05    264.77 o 
 -15  -4   6     4781.94     4511.20    223.13 o 
 -14  -4   6     1015.85     1113.26    144.04 o 
 -13  -4   6       24.21       35.74     95.57 o 
 -12  -4   6     4891.05     4746.46    121.70 o 
 -11  -4   6     2980.78     2776.64     99.68 o 
 -10  -4   6     7431.96     7445.48    124.69 o 
  -9  -4   6      866.56      836.03     44.95 o 
  -8  -4   6      103.05      145.06     52.03 o 
  -7  -4   6      206.79      254.21     49.13 o 
  -6  -4   6     1837.51     2010.71     58.09 o 
  -5  -4   6     1880.18     2011.44     59.09 o 
  -4  -4   6     4242.14     4306.96     47.74 o 
  -3  -4   6      640.07      623.34     35.85 o 
  -2  -4   6       77.76      170.81     26.41 o 
  -1  -4   6    15674.60    15384.54    109.87 o 
   0  -4   6     1144.23     1142.93     33.08 o 
   1  -4   6      270.68      401.61     62.31 o 
   2  -4   6    13152.91    12697.70    206.86 o 
   3  -4   6     1507.25     1683.14     58.63 o 
   4  -4   6        2.88        5.73     50.19 o 
   5  -4   6      931.79     1404.85    117.78 o 
   6  -4   6    19636.86    19178.51    244.66 o 
   7  -4   6    14682.15    14660.75    168.05 o 
   8  -4   6     1612.81     1592.34    113.25 o 
   9  -4   6     2303.38     2117.93    116.44 o 
  10  -4   6     1080.82      929.56    121.06 o 
  11  -4   6       23.00       92.08    121.67 o 
  12  -4   6      504.86      452.03    138.55 o 
  13  -4   6     1094.56     1084.24    195.48 o 
  14  -4   6       16.30        3.64    194.25 o 
 -15  -3   6       27.34       64.77    130.01 o 
 -14  -3   6      617.65      489.23    133.34 o 
 -13  -3   6       41.21      121.60     96.65 o 
 -12  -3   6       29.25      151.69     93.98 o 
 -11  -3   6     2257.90     2212.94     95.01 o 
 -10  -3   6     5910.07     6079.23     88.03 o 
  -9  -3   6      515.46      546.54     39.91 o 
  -8  -3   6      260.43      340.12     35.77 o 
  -7  -3   6    24112.66    22797.82     86.09 o 
  -6  -3   6     1503.23     1555.60     47.89 o 
  -5  -3   6     6858.96     6086.65     63.55 o 
  -4  -3   6     3779.82     3827.17     33.70 o 
  -3  -3   6       46.50       60.20     19.89 o 
  -2  -3   6     8964.87     9011.33     94.66 o 
  -1  -3   6    12338.81    13261.56    111.59 o 
   0  -3   6    12668.92    12227.14    113.46 o 
   1  -3   6     2139.59     2358.33     54.00 o 
   2  -3   6     5517.13     6265.95    302.66 o 
   3  -3   6     9310.24     8668.08     84.36 o 
   4  -3   6     4683.17     4693.02     65.80 o 
   5  -3   6      510.19      484.45     89.85 o 
   6  -3   6     2408.17     2476.30    136.02 o 
   7  -3   6     3049.28     3567.05    110.29 o 
   8  -3   6       18.58       -2.43    135.97 o 
   9  -3   6      436.70      435.82    108.08 o 
  10  -3   6      336.18      397.67    112.83 o 
  11  -3   6    19128.99    18472.80    359.40 o 
  12  -3   6     5529.49     5097.60    153.29 o 
  13  -3   6     2350.18     2309.58    211.29 o 
  14  -3   6      258.39      252.53    188.18 o 
 -15  -2   6       47.49       62.44    146.47 o 
 -14  -2   6      533.52      565.87    112.87 o 
 -13  -2   6     3900.50     4003.26    120.85 o 
 -12  -2   6     9904.92     9806.99    188.63 o 
 -11  -2   6     1118.59     1234.15     98.16 o 
 -10  -2   6       22.95      109.88     97.88 o 
  -9  -2   6      586.94      607.14     61.36 o 
  -8  -2   6     4341.55     4339.46     82.19 o 
  -7  -2   6       61.43       86.48     22.92 o 
  -6  -2   6     4009.29     3666.77     64.20 o 
  -5  -2   6     2985.04     3049.21     73.23 o 
  -4  -2   6     6022.90     6314.97     55.15 o 
  -3  -2   6     1060.40     1296.61     17.99 o 
  -2  -2   6    42371.37    40863.11    405.08 o 
  -1  -2   6      886.30      678.81     14.90 o 
   0  -2   6     2568.12     2782.82     45.94 o 
   1  -2   6     4517.76     4733.33    105.75 o 
   2  -2   6    12476.72    10956.97    138.83 o 
   3  -2   6    47673.08    47147.88    256.90 o 
   4  -2   6     2048.58     2000.85     44.14 o 
   5  -2   6    14479.41    14770.74    189.87 o 
   6  -2   6       34.70       87.41    104.41 o 
   7  -2   6      272.63      402.02     84.48 o 
   8  -2   6     6162.17     5786.25    125.81 o 
   9  -2   6     1491.62     1541.49     61.13 o 
  10  -2   6     1591.30     1558.72    132.96 o 
  11  -2   6     4771.88     4758.07    138.61 o 
  12  -2   6      182.72      222.08    112.01 o 
  13  -2   6      330.69      211.25    172.40 o 
  14  -2   6      425.45      332.66    179.69 o 
  15  -2   6     2967.11     3045.53    228.29 o 
 -14  -1   6       11.68       16.98    122.21 o 
 -13  -1   6       55.27      129.90    182.11 o 
 -12  -1   6     1875.24     2052.09    194.28 o 
 -11  -1   6       29.33       84.98    161.47 o 
 -10  -1   6     5252.76     5184.35    198.00 o 
  -9  -1   6     1430.58     1599.16    157.85 o 
  -8  -1   6    26946.53    27404.31    289.28 o 
  -7  -1   6    19216.53    19340.23    173.50 o 
  -6  -1   6     1640.05     1795.97     54.68 o 
  -5  -1   6     3440.90     3272.54     47.04 o 
  -4  -1   6     2446.78     2689.45     79.44 o 
  -3  -1   6      561.86      511.57     20.27 o 
  -2  -1   6    71397.91    74584.72    751.76 o 
  -1  -1   6   102216.91   107447.72    767.59 o 
   0  -1   6    26563.16    25186.19    174.53 o 
   1  -1   6    14612.54    12909.36    146.35 o 
   2  -1   6       54.67      183.32     67.99 o 
   3  -1   6    22900.46    23340.74    188.03 o 
   4  -1   6       51.15      100.30     22.95 o 
   5  -1   6     6263.69     5594.85    126.41 o 
   6  -1   6      485.77      439.52     98.35 o 
   7  -1   6    19060.86    18468.93    280.62 o 
   8  -1   6    27657.36    26707.83    260.85 o 
   9  -1   6     3415.46     3463.87     71.54 o 
  10  -1   6     6362.91     6467.40     84.60 o 
  11  -1   6      378.74      291.08     99.99 o 
  12  -1   6     2920.50     2904.41    289.63 o 
  13  -1   6     4742.78     4547.29    205.26 o 
  14  -1   6        1.54       91.43    139.34 o 
  15  -1   6      443.14      482.91    147.59 o 
 -14   0   6     1420.93     1305.25    216.13 o 
 -13   0   6     1637.32     1690.19    205.20 o 
 -12   0   6      991.18     1153.45    194.27 o 
 -11   0   6     3464.20     3360.37    200.38 o 
 -10   0   6    11695.64    11066.98    251.61 o 
  -9   0   6      807.62      683.57    160.27 o 
  -8   0   6     7798.26     7853.75    207.80 o 
  -7   0   6      187.40      266.04     94.09 o 
  -6   0   6     1026.82      958.08     45.53 o 
  -5   0   6     9374.97     9453.34    109.87 o 
  -4   0   6     2715.33     2612.64    137.87 o 
  -3   0   6    37356.55    37059.12    366.66 o 
  -2   0   6     9243.83    10164.91    103.22 o 
  -1   0   6    26189.50    29381.49    398.34 o 
   0   0   6     9680.72     8311.87    126.68 o 
   1   0   6    22789.14    20586.68    202.32 o 
   2   0   6      346.56      587.69     75.28 o 
   3   0   6      897.38      920.93     50.99 o 
   4   0   6     5208.19     4877.29     97.24 o 
   5   0   6      578.40      650.81     87.42 o 
   6   0   6    20742.31    20099.04    209.57 o 
   7   0   6     6202.43     6458.80    158.10 o 
   8   0   6    13199.91    13132.94    226.83 o 
   9   0   6     9001.47     8974.01    112.40 o 
  10   0   6     6879.23     6888.46     87.74 o 
  11   0   6       77.21      126.26    126.26 o 
  12   0   6     1991.88     2059.39    120.21 o 
  13   0   6       54.58      154.20    125.20 o 
  14   0   6      771.45      842.63    133.79 o 
  15   0   6        9.82       94.70    278.02 o 
 -14   1   6        1.54      -42.49    217.32 o 
 -13   1   6     2071.83     2120.09    217.35 o 
 -12   1   6        8.60       61.92    191.82 o 
 -11   1   6     5030.39     5464.55    231.99 o 
 -10   1   6      457.58      639.83    179.69 o 
  -9   1   6       40.71        4.86    161.47 o 
  -8   1   6     1394.08     1310.18    153.00 o 
  -7   1   6       11.01       15.78    129.90 o 
  -6   1   6     9807.13     9576.61    190.88 o 
  -5   1   6      125.58       71.63    103.20 o 
  -4   1   6     3752.51     3552.23    148.65 o 
  -3   1   6     5107.00     5961.92     77.07 o 
  -2   1   6      767.72      792.64     56.86 o 
  -1   1   6     1968.07     2159.67     68.46 o 
   0   1   6    46136.12    47499.45    290.27 o 
   1   1   6     1388.08     1220.21     24.64 o 
   2   1   6    65468.33    64185.78    619.34 o 
   3   1   6       13.11       90.78     32.21 o 
   4   1   6    14954.22    16294.34    228.97 o 
   5   1   6      551.22      619.12     43.81 o 
   6   1   6     1682.63     1720.64     56.89 o 
   7   1   6    10981.53    11055.94    116.53 o 
   8   1   6      330.78      369.89     47.30 o 
   9   1   6    13613.79    13806.29    136.74 o 
  10   1   6     9326.17     9487.78    111.27 o 
  11   1   6     1072.47     1056.87     62.01 o 
  12   1   6     2251.72     2330.29    101.59 o 
  13   1   6     1202.97     1247.50    122.53 o 
  14   1   6     3375.45     3277.54    124.92 o 
  15   1   6     1321.70     1286.27    189.73 o 
  16   1   6     1838.65     2110.74    219.75 o 
 -14   2   6      349.78      387.29    220.96 o 
 -13   2   6     2506.20     2435.87    245.29 o 
 -12   2   6      134.13      171.18    189.39 o 
 -11   2   6     1076.88     1361.08    205.19 o 
 -10   2   6       45.66       88.63    174.82 o 
  -9   2   6       18.57       42.49    165.11 o 
  -8   2   6      367.93      400.11     63.61 o 
  -7   2   6     6238.61     6239.56    182.25 o 
  -6   2   6    53072.59    52985.52    217.68 o 
  -5   2   6     9026.88     9612.80    143.46 o 
  -4   2   6     1074.23     1395.21    116.57 o 
  -3   2   6     1249.84     1104.12     29.39 o 
  -2   2   6     3796.15     3899.97     46.88 o 
  -1   2   6     9809.22     9458.83     81.50 o 
   0   2   6     3524.26     3572.07     34.01 o 
   1   2   6    11437.69    11646.33     87.45 o 
   2   2   6    31171.68    29143.67    235.71 o 
   3   2   6      363.84      531.30     39.95 o 
   4   2   6     7928.92     8290.78    177.80 o 
   5   2   6     2230.75     2418.87     35.78 o 
   6   2   6     9916.61     9408.93    113.97 o 
   7   2   6      816.34      871.69     43.06 o 
   8   2   6     1552.29     1551.34     48.52 o 
   9   2   6     4066.03     3842.84     62.26 o 
  10   2   6     7410.17     7040.20     78.89 o 
  11   2   6      319.49      343.51     56.85 o 
  12   2   6     9235.03     8062.38    193.44 o 
  13   2   6        7.20       78.13    115.14 o 
  14   2   6      139.28      406.24    175.10 o 
  15   2   6     4355.93     4239.68    211.07 o 
  16   2   6       26.98      176.67    191.15 o 
 -13   3   6     4136.13     4180.12    265.96 o 
 -12   3   6      238.67      222.18    214.89 o 
 -11   3   6     6534.47     6274.18    249.02 o 
 -10   3   6     2980.28     2948.54    212.52 o 
  -9   3   6     1895.51     2008.42    202.79 o 
  -8   3   6      635.41      547.25     68.99 o 
  -7   3   6       75.11       94.84     61.64 o 
  -6   3   6     1712.91     1511.90     86.42 o 
  -5   3   6      615.44      669.56     41.94 o 
  -4   3   6     4402.09     4988.50    149.44 o 
  -3   3   6       12.18       52.82     46.23 o 
  -2   3   6     1156.14      970.47     22.30 o 
  -1   3   6    10860.83    10231.42     67.24 o 
   0   3   6    20101.76    19636.13    129.55 o 
   1   3   6      483.29      548.58     19.64 o 
   2   3   6     8784.75     9440.26     68.12 o 
   3   3   6     3362.73     3662.74     41.57 o 
   4   3   6    35616.60    36679.10    320.72 o 
   5   3   6     1777.00     1979.23     47.53 o 
   6   3   6      371.97      587.49     46.58 o 
   7   3   6     4230.83     4855.79     53.40 o 
   8   3   6     1102.32     1022.99     46.74 o 
   9   3   6     2592.29     2626.99     77.01 o 
  10   3   6      600.04      561.53     39.40 o 
  11   3   6      832.10      783.67     57.45 o 
  12   3   6      428.65      411.71     84.55 o 
  13   3   6     3262.02     3053.89    179.42 o 
  14   3   6      150.53      283.49    152.45 o 
  15   3   6     7590.58     7499.35    510.83 o 
  16   3   6      461.93      497.27    179.04 o 
 -13   4   6      715.41     1015.00    252.54 o 
 -12   4   6     1070.82     1168.02    227.05 o 
 -11   4   6      413.23      281.67    194.26 o 
 -10   4   6     5112.84     5292.09    244.14 o 
  -9   4   6     3510.24     3241.41    211.32 o 
  -8   4   6     2423.96     2502.73     87.37 o 
  -7   4   6     3373.82     3272.61    124.49 o 
  -6   4   6     2301.99     2224.33     73.17 o 
  -5   4   6     1925.55     1900.99     92.29 o 
  -4   4   6     3515.68     3281.88     60.27 o 
  -3   4   6        0.04       43.96     37.02 o 
  -2   4   6       22.81       82.22     37.91 o 
  -1   4   6     8966.42     8530.25     86.85 o 
   0   4   6      593.41      626.98     23.81 o 
   1   4   6     4266.10     4495.10     46.36 o 
   2   4   6     1237.06     1186.49     21.85 o 
   3   4   6    14770.55    14775.49     95.32 o 
   4   4   6    26288.53    26063.63    397.05 o 
   5   4   6      101.52      172.66     23.40 o 
   6   4   6      552.55      507.65     31.56 o 
   7   4   6      709.83      949.39     32.79 o 
   8   4   6    20020.38    20021.11    242.50 o 
   9   4   6       37.70       47.60     36.76 o 
  10   4   6     3799.63     3577.22     70.35 o 
  11   4   6      210.90      174.54     68.39 o 
  12   4   6     5427.71     5595.64    182.52 o 
  13   4   6       73.93      -31.57    197.89 o 
  14   4   6      182.19      154.64    148.99 o 
  15   4   6      246.92      360.18    182.85 o 
  16   4   6        3.28       39.38    160.58 o 
 -12   5   6      858.58      973.73    239.18 o 
 -11   5   6     1183.35     1301.59    236.76 o 
 -10   5   6      461.27      400.65    182.12 o 
  -9   5   6        6.50       -8.50    191.82 o 
  -8   5   6        5.53       -8.50    161.47 o 
  -7   5   6     1565.00     1425.51     82.32 o 
  -6   5   6       60.76      193.04    157.83 o 
  -5   5   6     6903.06     6215.57    281.91 o 
  -4   5   6     2497.71     2353.86     60.81 o 
  -3   5   6    19465.97    19005.00    254.47 o 
  -2   5   6     5264.60     5391.64     60.74 o 
  -1   5   6     4654.69     4777.90     44.41 o 
   0   5   6    13480.99    13607.50     59.95 o 
   1   5   6     5503.08     5441.77     37.27 o 
   2   5   6     2335.44     2353.28     30.08 o 
   3   5   6      146.30      180.31     17.00 o 
   4   5   6     2950.49     3058.05     63.02 o 
   5   5   6    15189.13    15215.00    304.96 o 
   6   5   6     7051.52     6574.95     74.63 o 
   7   5   6      146.56      181.02     40.70 o 
   8   5   6    14297.59    14024.52     97.13 o 
   9   5   6    11894.16    11584.21     95.74 o 
  10   5   6      817.77      821.28     47.78 o 
  11   5   6      140.64      178.57     69.40 o 
  12   5   6     4797.75     4946.50    179.04 o 
  13   5   6     7272.10     6877.27    186.72 o 
  14   5   6      478.80      377.07    137.23 o 
  15   5   6      535.29      525.67    151.89 o 
  16   5   6     2554.43     2610.61    206.88 o 
 -12   6   6      433.87      438.29    220.96 o 
 -11   6   6     4166.27     4104.87    275.68 o 
 -10   6   6     2419.14     2116.53    233.15 o 
  -9   6   6     1678.96     1662.29    200.35 o 
  -8   6   6        3.77      -18.21    193.03 o 
  -7   6   6      183.78      118.98    182.11 o 
  -6   6   6     2541.18     2415.43    172.44 o 
  -5   6   6      764.48      738.21    146.91 o 
  -4   6   6      632.74      779.45     47.66 o 
  -3   6   6     1020.37     1106.43     49.68 o 
  -2   6   6     7465.22     7459.04    103.14 o 
  -1   6   6      340.03      330.78     36.89 o 
   0   6   6     9155.75     9397.80     88.19 o 
   1   6   6    14826.42    14313.23     83.97 o 
   2   6   6     2469.75     2035.15     31.51 o 
   3   6   6     5391.27     5154.20     51.04 o 
   4   6   6    29692.28    28959.56    355.02 o 
   5   6   6    29774.39    28799.90     82.49 o 
   6   6   6     4055.21     4300.92     76.98 o 
   7   6   6        4.96      131.66     50.77 o 
   8   6   6    16659.75    16076.03    202.61 o 
  10   6   6     1860.07     1697.90     71.15 o 
  11   6   6     1898.21     2007.61     76.15 o 
  12   6   6     1133.82     1024.41    133.53 o 
  13   6   6     4678.15     4420.18    182.64 o 
  14   6   6        5.98       47.07    143.96 o 
  15   6   6     1455.34     1309.40    168.90 o 
  16   6   6      379.72      480.90    167.32 o 
 -11   7   6      514.08      565.77    245.25 o 
 -10   7   6     2427.44     2777.09    248.93 o 
  -9   7   6     3413.23     3544.86    229.52 o 
  -8   7   6     2762.64     2848.89    227.09 o 
  -7   7   6      156.42       13.35    171.18 o 
  -6   7   6     7242.59     7521.87    241.78 o 
  -5   7   6      469.52      445.58    176.05 o 
  -4   7   6    10693.72    10414.24    127.65 o 
  -3   7   6       30.75       63.14     49.72 o 
  -2   7   6     1578.50     1759.09     59.09 o 
  -1   7   6       71.94       99.64     40.45 o 
   0   7   6     1964.67     2051.20     40.07 o 
   1   7   6      468.44      482.64     26.15 o 
   2   7   6    15776.72    17663.59    173.10 o 
   3   7   6     3351.50     3108.44     49.10 o 
   4   7   6    19985.28    20652.17    295.91 o 
   5   7   6     6852.35     6524.47    138.53 o 
   6   7   6    12544.82    11894.27    107.93 o 
   7   7   6     5483.80     4974.22     73.43 o 
   8   7   6     3999.45     4242.80     76.29 o 
   9   7   6    14947.42    14816.41    235.23 o 
  10   7   6    10750.89    10571.26    139.96 o 
  11   7   6       33.78      135.83     94.10 o 
  12   7   6     3609.45     3622.41    106.21 o 
  13   7   6    10073.08     9720.56    211.51 o 
  14   7   6     3160.57     3215.83    188.91 o 
  15   7   6      334.79      180.99    153.55 o 
  16   7   6      331.56      276.77    127.45 o 
 -11   8   6     1672.18     1691.39    247.70 o 
 -10   8   6      641.56      783.10    219.75 o 
  -9   8   6     1078.16     1612.40    245.26 o 
  -8   8   6     2370.06     2364.25    216.15 o 
  -7   8   6      249.92      165.11    194.25 o 
  -6   8   6     1364.39     1260.18    110.28 o 
  -5   8   6      327.13      396.42     85.38 o 
  -4   8   6     3575.20     3879.83    104.78 o 
  -3   8   6     4732.77     4576.43    106.27 o 
  -2   8   6    11428.58    11343.56    129.25 o 
  -1   8   6    14352.68    13789.88    188.76 o 
   0   8   6     6831.82     6822.03     58.52 o 
   1   8   6    15242.27    15584.10     61.89 o 
   2   8   6       46.98       57.84     16.83 o 
   3   8   6      453.64      514.90     42.54 o 
   4   8   6      825.53      946.38     41.33 o 
   5   8   6       67.24       97.73     30.30 o 
   6   8   6     5228.49     5328.45     81.76 o 
   7   8   6    10186.20     9867.12     79.86 o 
   8   8   6     5267.47     5131.58     76.07 o 
   9   8   6     2118.48     2142.68     73.54 o 
  10   8   6      893.55      858.18     68.89 o 
  11   8   6    15085.89    14921.19    247.29 o 
  12   8   6     1480.34     1653.32     83.34 o 
  13   8   6     9096.17     8930.93    230.86 o 
  14   8   6     6029.81     5855.26    146.49 o 
  15   8   6      218.22      174.95    115.50 o 
  16   8   6      474.77      393.57    158.92 o 
 -10   9   6     1134.84     1080.60    257.40 o 
  -9   9   6     5951.14     6013.64    272.08 o 
  -8   9   6        2.78       24.28    216.10 o 
  -7   9   6      348.93      457.62    101.36 o 
  -6   9   6     5321.99     5365.93    126.34 o 
  -5   9   6       67.57      158.69     91.39 o 
  -4   9   6       27.12       38.27     84.39 o 
  -3   9   6       39.93       61.63     83.31 o 
  -2   9   6     1062.28      989.24     77.64 o 
  -1   9   6     1883.60     1923.79     69.58 o 
   0   9   6     2109.09     2166.04     48.91 o 
   1   9   6    10183.33     9735.84     65.76 o 
   2   9   6       47.47      125.16     44.11 o 
   3   9   6    12223.71    11895.94    106.44 o 
   4   9   6     1558.74     1688.93     50.33 o 
   5   9   6     2243.39     2000.16     46.52 o 
   6   9   6      762.39      683.38     68.11 o 
   7   9   6     2622.65     2439.06    112.97 o 
   8   9   6      168.49      281.46     60.26 o 
   9   9   6     8063.08     8231.04    118.63 o 
  10   9   6     3406.37     3391.68     83.75 o 
  11   9   6       58.42      358.24     83.09 o 
  12   9   6    11663.50    11558.78    133.08 o 
  13   9   6       67.07      169.84    111.69 o 
  14   9   6     2557.64     2753.89    130.86 o 
  15   9   6     2614.17     2711.82    155.35 o 
  16   9   6     3651.99     3314.41    182.52 o 
  -9  10   6      158.95      245.29    161.81 o 
  -8  10   6     4189.43     4157.70    140.43 o 
  -7  10   6     3932.46     4015.83    136.54 o 
  -6  10   6      121.38      289.20    104.20 o 
  -5  10   6     8304.18     8063.23    145.42 o 
  -4  10   6     1377.99     1423.24    104.98 o 
  -3  10   6     1564.49     1571.63     91.35 o 
  -2  10   6      859.24      874.45     80.99 o 
  -1  10   6     1798.26     1946.01     74.71 o 
   0  10   6      338.29      372.35     50.64 o 
   1  10   6     3320.11     3084.75     97.86 o 
   2  10   6      199.52      185.68     26.75 o 
   3  10   6       71.96      115.88     57.85 o 
   4  10   6      923.90     1009.48     59.48 o 
   5  10   6     7840.20     7331.23     67.75 o 
   6  10   6      629.09      674.28     38.54 o 
   7  10   6     4407.99     4126.24    102.32 o 
   8  10   6      250.11      346.51     70.98 o 
   9  10   6      619.48      604.16     72.38 o 
  10  10   6        9.64       35.95     72.86 o 
  11  10   6     3751.03     3715.56     91.09 o 
  12  10   6     3177.66     3261.77     94.82 o 
  13  10   6     2090.72     2158.39     99.93 o 
  14  10   6       28.77       91.83    116.63 o 
  15  10   6     2133.57     2206.00    134.33 o 
  -8  11   6        2.88      216.33    167.10 o 
  -7  11   6     1320.19     1615.94    212.32 o 
  -6  11   6     1880.20     1825.10    123.05 o 
  -5  11   6      593.87      579.98    109.95 o 
  -4  11   6     2313.85     2286.75    102.72 o 
  -3  11   6     7879.58     8265.36    246.39 o 
  -2  11   6     1181.15     1293.03     91.23 o 
  -1  11   6      195.44      192.39     69.10 o 
   0  11   6     6453.72     6186.75    108.66 o 
   1  11   6     7115.78     7282.52    116.83 o 
   2  11   6      482.17      471.15     68.15 o 
   3  11   6      615.73      618.11     69.77 o 
   4  11   6     3054.58     2966.14     72.65 o 
   5  11   6     3386.05     3728.70    114.82 o 
   6  11   6      167.57      124.86     66.63 o 
   7  11   6      134.30      153.88     66.09 o 
   8  11   6     3382.33     3525.08    102.31 o 
   9  11   6      358.50      372.60     78.10 o 
  10  11   6       18.37       11.64     72.08 o 
  11  11   6       20.66       34.93     79.22 o 
  12  11   6       43.57       81.67     79.64 o 
  13  11   6        0.13       34.16     84.10 o 
  14  11   6     1308.48     1314.60    110.12 o 
  15  11   6      118.70      146.79    106.60 o 
  -7  12   6     2469.06     2452.41    134.36 o 
  -6  12   6     2008.14     2164.79    135.56 o 
  -5  12   6      844.96      856.57    104.64 o 
  -4  12   6      289.40      289.21     97.25 o 
  -3  12   6     1072.45     1104.47    103.02 o 
  -2  12   6     9680.77     9219.78    138.33 o 
  -1  12   6      165.00      244.46     74.02 o 
   0  12   6      617.10      611.62     76.66 o 
   1  12   6     1679.78     1636.38     84.47 o 
   2  12   6      254.17      247.85     75.16 o 
   3  12   6     2548.58     2353.60     84.69 o 
   4  12   6      673.42      740.19     69.64 o 
   5  12   6     8252.08     7942.92    206.50 o 
   6  12   6     1017.78     1142.36    107.42 o 
   7  12   6        2.81       42.60     73.51 o 
   8  12   6     1125.71      986.03     93.26 o 
   9  12   6      246.18      328.40     94.78 o 
  10  12   6     2217.92     2351.05     94.65 o 
  11  12   6     2028.36     2079.26     97.16 o 
  12  12   6     2513.01     2708.06     98.84 o 
  13  12   6      604.62      631.12     93.04 o 
  14  12   6      423.38      395.30    107.05 o 
  -6  13   6      446.03      455.25    108.77 o 
  -5  13   6     1655.39     1645.86    111.99 o 
  -4  13   6     1228.48     1145.76    104.79 o 
  -3  13   6       70.09       25.48     83.42 o 
  -2  13   6     7262.66     7147.99    131.08 o 
  -1  13   6     1474.51     1382.52     84.19 o 
   0  13   6      489.65      449.82     78.33 o 
   1  13   6      422.25      389.31     84.49 o 
   2  13   6     3326.25     3346.42     93.89 o 
   3  13   6      182.29      156.10     74.74 o 
   4  13   6      296.66      209.63     71.44 o 
   5  13   6     3703.18     3537.14    127.01 o 
   6  13   6      217.51      477.57    113.00 o 
   7  13   6      388.49      382.93    104.27 o 
   8  13   6     3223.43     3232.40    167.80 o 
   9  13   6      177.99      196.26    100.99 o 
  10  13   6     5626.26     5614.94    132.24 o 
  11  13   6       14.44       29.47    140.77 o 
  12  13   6      195.67      196.74     93.83 o 
  13  13   6     1117.16     1020.75     99.70 o 
  14  13   6     1062.80     1139.57    120.40 o 
  -5  14   6      736.92      749.10    119.24 o 
  -4  14   6     1431.82     1467.32     99.82 o 
  -3  14   6        7.42       75.70    100.58 o 
  -2  14   6      558.19      531.27     88.24 o 
  -1  14   6      195.34      285.86     83.67 o 
   0  14   6      320.71      350.75     89.52 o 
   1  14   6      880.39      853.28     88.45 o 
   2  14   6     2430.47     2349.35     97.09 o 
   3  14   6    13142.08    13173.39    207.72 o 
   4  14   6     1253.71     1164.69    114.99 o 
   5  14   6       17.75      -32.36    123.48 o 
   6  14   6      860.86      853.98    117.72 o 
   7  14   6     1060.59     1019.36    123.76 o 
   8  14   6      392.87      465.50    112.05 o 
   9  14   6     2087.80     2185.00    179.30 o 
  10  14   6     3127.23     3128.69    179.99 o 
  11  14   6       59.26       72.45    110.58 o 
  12  14   6      381.86      451.87    114.02 o 
  13  14   6     1641.85     1813.07    125.85 o 
  -3  15   6     4864.89     5260.96    122.67 o 
  -2  15   6      736.44      845.05     92.55 o 
  -1  15   6       92.98      221.06     91.69 o 
   0  15   6      405.76      386.99     95.41 o 
   1  15   6      576.34      558.77     92.45 o 
   2  15   6      290.51      235.87     87.87 o 
   3  15   6      583.25      792.76    126.55 o 
   4  15   6     1567.31     1660.70    128.16 o 
   5  15   6      221.66      114.58    128.35 o 
   6  15   6     1390.23     1323.84    154.72 o 
   7  15   6     4329.54     4215.45    153.46 o 
   8  15   6     9348.64     8961.98    180.91 o 
   9  15   6      594.32      699.33    244.04 o 
  10  15   6     4407.88     4599.29    202.87 o 
  11  15   6       83.35       67.91    160.92 o 
  12  15   6      298.44      406.94    168.32 o 
  -1  16   6      181.04      209.08    105.21 o 
   0  16   6     4890.24     4785.59    131.45 o 
   1  16   6      133.38      225.87    128.05 o 
   2  16   6     1809.28     1861.48    134.74 o 
   3  16   6        8.80        4.60    123.90 o 
   4  16   6      561.43      624.75    131.81 o 
   5  16   6     1326.34     1224.49    160.96 o 
   6  16   6     1854.96     1659.49    167.48 o 
   7  16   6     1250.29     1402.72    150.27 o 
   8  16   6      176.67      550.00    136.26 o 
   9  16   6     2813.24     2771.07    279.29 o 
  10  16   6       37.65       19.42    242.81 o 
  11  16   6      661.00      758.02    227.65 o 
   2  17   6      545.16      538.36    128.72 o 
   3  17   6      355.22      320.24    133.66 o 
   4  17   6     3889.99     3748.94    170.61 o 
   5  17   6     1176.90     1317.93    185.54 o 
   6  17   6      883.53      666.68    165.35 o 
   7  17   6      372.27      492.95    178.10 o 
   8  17   6      243.36      276.12    142.67 o 
  -5 -16   7      956.85     1120.13    117.68 o 
  -4 -16   7      149.85      128.44    111.98 o 
  -3 -16   7        8.36       38.29    111.97 o 
  -2 -16   7       95.12      138.16    120.31 o 
  -8 -15   7      899.46      919.70    114.39 o 
  -7 -15   7     1873.22     1832.76    141.41 o 
  -6 -15   7     1114.14     1116.66    110.27 o 
  -5 -15   7     2482.79     2458.13    119.21 o 
  -4 -15   7      241.99      262.11    102.24 o 
  -3 -15   7      696.26      630.91    104.73 o 
  -2 -15   7       18.61       39.58    120.49 o 
  -1 -15   7      556.80      697.58    124.87 o 
   0 -15   7      304.70      193.84    122.33 o 
   1 -15   7      101.23       21.85    158.75 o 
   2 -15   7      382.53      463.38    106.70 o 
 -10 -14   7     1406.14     1320.64    141.70 o 
  -9 -14   7      569.27      576.02    132.29 o 
  -8 -14   7      197.08       69.51    123.53 o 
  -7 -14   7     3537.90     3186.99    119.89 o 
  -6 -14   7        8.66       37.44     96.02 o 
  -5 -14   7      346.23      436.65     98.72 o 
  -4 -14   7     2838.90     2671.93    106.95 o 
  -3 -14   7       15.29       54.09    108.16 o 
  -2 -14   7      180.08      181.51    115.53 o 
  -1 -14   7     5415.27     5293.34    143.45 o 
   0 -14   7      733.63      730.35    120.41 o 
   1 -14   7      322.58      327.44    116.56 o 
   2 -14   7      243.48      216.84    123.72 o 
   3 -14   7     1154.53     1191.45    134.99 o 
   4 -14   7     2277.33     2308.05    145.60 o 
 -11 -13   7     1432.53     1489.29    132.99 o 
 -10 -13   7       37.70       24.58    115.09 o 
  -9 -13   7       24.20       -0.94     97.95 o 
  -8 -13   7       92.51      197.39     98.67 o 
  -7 -13   7     1392.20     1394.24    104.77 o 
  -6 -13   7      507.78      584.48     85.09 o 
  -5 -13   7       10.94       19.98    118.21 o 
  -4 -13   7      626.15      569.66     90.98 o 
  -3 -13   7     2975.93     3119.12    121.23 o 
  -2 -13   7     5212.48     5067.38    134.22 o 
  -1 -13   7       14.75       56.62    101.65 o 
   0 -13   7      103.47       80.46    122.92 o 
   1 -13   7      291.82      291.23    106.62 o 
   2 -13   7     1787.07     1574.97    123.29 o 
   3 -13   7       37.94       31.81    112.30 o 
   4 -13   7     1131.93      996.28    122.90 o 
   5 -13   7        0.66       32.72    129.04 o 
   6 -13   7       13.34       60.67    150.92 o 
 -12 -12   7     2279.89     2253.53    139.68 o 
 -11 -12   7      260.85      685.63    121.76 o 
 -10 -12   7      521.23      533.24     99.12 o 
  -9 -12   7      850.29      825.03     99.50 o 
  -8 -12   7     1209.76     1300.76     98.71 o 
  -7 -12   7     6473.32     6586.77    107.35 o 
  -6 -12   7      729.34      767.52     78.62 o 
  -5 -12   7      307.83      276.04     75.48 o 
  -4 -12   7      370.74      460.21    101.17 o 
  -3 -12   7     4087.99     4126.09    123.40 o 
  -2 -12   7     2791.39     2686.40    108.60 o 
  -1 -12   7       26.04       38.85    112.46 o 
   0 -12   7      561.34      541.08     70.98 o 
   1 -12   7      161.80      160.19     69.73 o 
   2 -12   7      987.37     1007.77     80.64 o 
   3 -12   7      887.51      847.16     97.58 o 
   4 -12   7     1222.83     1053.91     92.42 o 
   5 -12   7       48.98      163.88    104.53 o 
   6 -12   7      707.41      728.30    100.00 o 
   7 -12   7        9.21       42.76     99.85 o 
 -13 -11   7     5278.19     5181.51    158.19 o 
 -12 -11   7      114.06      111.39    124.83 o 
 -11 -11   7    15454.70    15813.58    197.23 o 
 -10 -11   7     1451.05     1593.36    102.16 o 
  -9 -11   7     1415.21     1383.26     95.99 o 
  -8 -11   7     1957.72     1887.61     94.48 o 
  -7 -11   7      862.75     1127.38     78.42 o 
  -6 -11   7     2006.43     2063.38     81.98 o 
  -5 -11   7      693.50      746.13     59.97 o 
  -4 -11   7     1371.73     1597.19     72.12 o 
  -3 -11   7     8452.37     8660.16    102.65 o 
  -2 -11   7      317.06      455.39     66.59 o 
  -1 -11   7      131.01      279.54     73.81 o 
   0 -11   7     9582.37     9895.74    113.08 o 
   1 -11   7     3170.08     3150.58     87.64 o 
   2 -11   7     5627.36     5571.46    101.62 o 
   3 -11   7     1506.85     1437.28     81.83 o 
   4 -11   7     1021.36      948.39     95.74 o 
   5 -11   7     1780.04     1906.81     98.23 o 
   6 -11   7      500.37      522.33     94.56 o 
   7 -11   7     2448.39     2465.53    112.60 o 
   8 -11   7      209.00      153.15     97.76 o 
 -13 -10   7       41.79      109.23    127.96 o 
 -12 -10   7     1239.90     1086.69    123.57 o 
 -11 -10   7       85.73      210.51    113.28 o 
 -10 -10   7     1469.90     1401.28    109.84 o 
  -9 -10   7     1920.66     1967.68     78.38 o 
  -8 -10   7     3465.17     3540.51     84.65 o 
  -7 -10   7     4693.40     4931.99    100.94 o 
  -6 -10   7    12542.93    12119.87    117.97 o 
  -5 -10   7     1795.80     1830.04     57.86 o 
  -4 -10   7       11.26       32.67     58.45 o 
  -3 -10   7     2833.22     2897.60     75.92 o 
  -2 -10   7      700.68      689.70     69.23 o 
  -1 -10   7      751.82      769.87     74.01 o 
   0 -10   7     4530.69     5074.89    127.46 o 
   1 -10   7     6868.61     6360.96    100.58 o 
   2 -10   7      140.50      198.63     74.08 o 
   3 -10   7        4.45       15.15     93.13 o 
   4 -10   7     2500.16     2613.25    105.98 o 
   5 -10   7      768.16      791.39     85.11 o 
   6 -10   7     7446.90     7156.77    125.05 o 
   7 -10   7      917.77      863.27     93.96 o 
   8 -10   7      221.85      281.13    100.44 o 
   9 -10   7      288.64      279.21     98.72 o 
 -14  -9   7      290.50      225.53    128.00 o 
 -13  -9   7     2482.53     2520.33    115.78 o 
 -12  -9   7      277.48      286.63     96.30 o 
 -11  -9   7     1617.54     1852.35     98.76 o 
 -10  -9   7      385.93      452.93     83.51 o 
  -9  -9   7      386.00      628.76     73.28 o 
  -8  -9   7    10309.97    10580.13    150.08 o 
  -7  -9   7      588.47      710.99     60.00 o 
  -6  -9   7      178.50      234.15     55.59 o 
  -5  -9   7       16.44       69.74     47.69 o 
  -4  -9   7     5162.55     4940.95     68.43 o 
  -3  -9   7     7020.95     7116.55     91.81 o 
  -2  -9   7    16596.39    16491.21    134.69 o 
  -1  -9   7    37612.67    38224.13    224.99 o 
   0  -9   7      126.35      155.60     62.08 o 
   1  -9   7     2219.41     2156.59     68.23 o 
   2  -9   7     1256.44     1170.90     69.80 o 
   3  -9   7     1592.50     1643.70     77.59 o 
   4  -9   7       31.31      431.84     75.48 o 
   5  -9   7     2383.60     2633.44    109.36 o 
   6  -9   7      165.85      312.86     86.51 o 
   7  -9   7       24.63      128.58     86.77 o 
   8  -9   7     2376.92     2391.22    122.39 o 
   9  -9   7     3707.29     3983.24    135.98 o 
  10  -9   7       37.91       63.80    114.00 o 
 -14  -8   7     2002.59     2009.37    134.75 o 
 -13  -8   7     3077.03     3086.87    131.82 o 
 -12  -8   7     1065.30     1174.08    114.10 o 
 -11  -8   7      316.20      321.45     88.67 o 
 -10  -8   7     1401.80     1275.44     85.90 o 
  -9  -8   7     4805.33     4735.24    101.76 o 
  -8  -8   7    11403.55    11207.27    114.68 o 
  -7  -8   7     5953.99     5905.72     85.81 o 
  -6  -8   7     1443.29     1606.16     57.61 o 
  -5  -8   7     1827.60     1841.06     58.42 o 
  -4  -8   7    11231.79    11328.73     89.61 o 
  -3  -8   7     3964.27     3837.69     67.74 o 
  -2  -8   7     3365.04     3676.96     80.92 o 
  -1  -8   7        3.80       64.28     59.80 o 
   0  -8   7      416.32      383.02     63.57 o 
   1  -8   7    22666.99    22296.32    161.49 o 
   2  -8   7     2106.29     2261.31     88.54 o 
   3  -8   7    23752.61    22599.19    174.54 o 
   4  -8   7    10441.39    10121.92    234.57 o 
   5  -8   7      175.10      147.12     89.61 o 
   6  -8   7       63.46      123.92    109.21 o 
   7  -8   7     2003.03     1687.12    103.60 o 
   8  -8   7     1291.70     1377.49    107.47 o 
   9  -8   7       18.25       79.99     99.92 o 
  10  -8   7      888.16      774.23    111.80 o 
  11  -8   7        8.81       71.33    117.33 o 
 -14  -7   7      421.88      436.76    118.19 o 
 -13  -7   7      385.45      487.62    114.87 o 
 -12  -7   7     3973.60     4348.70    244.11 o 
 -11  -7   7     3950.34     4133.49    153.63 o 
 -10  -7   7     4464.99     4337.46    309.11 o 
  -9  -7   7      447.65      525.09    105.43 o 
  -8  -7   7     2883.31     2996.79     81.07 o 
  -7  -7   7     1552.79     1509.64     70.23 o 
  -6  -7   7      188.60      181.32     50.15 o 
  -5  -7   7       79.03      143.54     48.48 o 
  -4  -7   7    31560.44    30517.51    183.88 o 
  -3  -7   7      448.92      724.07     51.24 o 
  -2  -7   7    10633.84    10777.97    119.35 o 
  -1  -7   7     5977.71     6117.04    100.99 o 
   0  -7   7       28.04      319.62     56.19 o 
   1  -7   7    17964.44    17588.84    226.15 o 
   2  -7   7     2488.96     2575.10     83.82 o 
   3  -7   7     4574.38     4825.68    100.03 o 
   4  -7   7     1190.83     1300.62     68.27 o 
   5  -7   7      287.92      221.86     96.35 o 
   6  -7   7     9456.36     9862.12    238.19 o 
   7  -7   7     1078.01      987.55     91.80 o 
   8  -7   7    15594.95    15415.29    201.00 o 
   9  -7   7     1652.37     1606.03    108.70 o 
  10  -7   7       87.76       24.73    107.07 o 
  11  -7   7      119.28      135.45    115.44 o 
  12  -7   7      600.18      678.72    121.65 o 
 -14  -6   7     2136.09     2084.27    140.18 o 
 -13  -6   7      175.06      108.14    117.36 o 
 -12  -6   7      354.66      352.23    111.63 o 
 -11  -6   7     3408.62     3285.66    120.50 o 
 -10  -6   7     1075.42     1059.10    124.17 o 
  -9  -6   7       20.34       76.49    156.61 o 
  -8  -6   7     2149.13     2060.10    112.05 o 
  -7  -6   7     2750.75     2748.75     71.28 o 
  -6  -6   7      537.13      467.70     46.13 o 
  -5  -6   7     1553.91     1516.41     49.74 o 
  -4  -6   7      154.38      122.66     46.29 o 
  -3  -6   7      201.74      338.76     41.53 o 
  -2  -6   7      119.49      130.43     46.68 o 
  -1  -6   7     1799.89     2028.35     69.54 o 
   0  -6   7    22681.46    21946.07    119.41 o 
   1  -6   7    27203.60    25471.85    170.78 o 
   2  -6   7     1308.73     1271.74     58.56 o 
   3  -6   7      878.43     1041.20     59.35 o 
   4  -6   7        3.98       18.07     58.94 o 
   5  -6   7     3092.71     2969.31    109.98 o 
   6  -6   7     1228.29     1116.74    109.33 o 
   7  -6   7       16.31       -2.43    133.55 o 
   8  -6   7     1297.74     1484.60    102.87 o 
   9  -6   7       97.52      131.87     98.28 o 
  10  -6   7      920.17      868.91    109.47 o 
  11  -6   7     6428.68     6349.26    145.83 o 
  12  -6   7      666.44      643.50    124.07 o 
  13  -6   7     5004.88     4899.73    191.49 o 
 -14  -5   7      128.62      280.56    131.49 o 
 -13  -5   7        1.06       -9.83    114.13 o 
 -12  -5   7     6101.62     5727.88    120.23 o 
 -11  -5   7        9.16       69.07     83.35 o 
 -10  -5   7    21222.68    21311.31    150.97 o 
  -9  -5   7      533.51      411.65     89.35 o 
  -8  -5   7      408.77      464.91     84.51 o 
  -7  -5   7     1250.54     1197.90     70.51 o 
  -6  -5   7     1752.51     1679.52     67.18 o 
  -5  -5   7     3168.06     3147.38     51.01 o 
  -4  -5   7        3.65       29.02     39.73 o 
  -3  -5   7     2935.46     2922.41     48.08 o 
  -2  -5   7     8912.19     9243.25    149.17 o 
  -1  -5   7      757.79      714.51     47.88 o 
   0  -5   7      554.26      621.00     39.11 o 
   1  -5   7     7669.87     7938.41     92.70 o 
   2  -5   7     1448.59     1517.25     54.13 o 
   3  -5   7     1441.24     1753.40     70.39 o 
   4  -5   7       37.00       60.09     56.58 o 
   5  -5   7     3745.39     3416.01     78.19 o 
   6  -5   7     7005.27     6433.87    173.76 o 
   7  -5   7     1111.99     1104.93    150.56 o 
   8  -5   7      501.08      401.25    115.81 o 
   9  -5   7     1608.09     1556.29    124.28 o 
  10  -5   7     1345.14     1305.16    129.82 o 
  11  -5   7     1167.66     1196.58    134.72 o 
  12  -5   7     1447.22     1650.43    144.23 o 
  13  -5   7      401.69      438.28    151.09 o 
 -14  -4   7     6500.63     6413.13    171.54 o 
 -13  -4   7        7.44       -0.13     98.36 o 
 -12  -4   7     1239.92     1204.66    100.34 o 
 -11  -4   7      461.15      463.00     85.91 o 
 -10  -4   7     2644.41     2965.90     96.87 o 
  -9  -4   7      314.46      298.44     57.10 o 
  -8  -4   7    10409.76    10178.95    132.11 o 
  -7  -4   7     4268.72     4249.15     81.58 o 
  -6  -4   7    17624.02    16216.58    194.25 o 
  -5  -4   7     5532.16     5460.91     76.58 o 
  -4  -4   7      606.82      699.76     34.81 o 
  -3  -4   7     5300.56     4947.34     65.03 o 
  -2  -4   7     5282.65     5887.29     62.64 o 
  -1  -4   7     2771.85     2669.01     44.80 o 
   0  -4   7     1067.03     1011.15     31.78 o 
   1  -4   7    13428.99    14329.30    149.80 o 
   2  -4   7      800.84      748.45     52.25 o 
   3  -4   7     1648.86     2169.05     63.74 o 
   4  -4   7     3747.82     4367.92     75.06 o 
   5  -4   7     4250.19     4328.06     72.85 o 
   6  -4   7      108.61      194.25    122.62 o 
   7  -4   7      714.54      688.43    135.99 o 
   8  -4   7      503.24      427.41    105.50 o 
   9  -4   7      566.92      565.93    107.67 o 
  10  -4   7     3302.81     3213.30    129.14 o 
  11  -4   7     7824.18     7760.47    170.93 o 
  12  -4   7      405.24      340.59    129.50 o 
  13  -4   7       12.17      -41.20    134.30 o 
  14  -4   7      911.25      882.68    206.40 o 
 -14  -3   7       38.15      114.99    133.34 o 
 -13  -3   7     1172.76     1157.38    108.54 o 
 -12  -3   7     6315.40     6371.81    270.01 o 
 -11  -3   7     2878.82     3073.32    117.09 o 
 -10  -3   7     7015.62     6708.67    114.32 o 
  -9  -3   7    10917.51    10877.20    100.05 o 
  -8  -3   7      782.09      851.70     54.44 o 
  -7  -3   7        5.20       91.79     67.13 o 
  -6  -3   7    25963.71    25578.22    208.95 o 
  -5  -3   7      375.41      363.80     39.39 o 
  -4  -3   7     1693.49     1628.23     27.81 o 
  -3  -3   7     1666.66     1445.77     38.91 o 
  -2  -3   7    18365.22    19588.37    131.22 o 
  -1  -3   7       78.88      139.91     16.49 o 
   0  -3   7     3886.28     3498.24     29.84 o 
   1  -3   7     4147.18     3958.92     75.00 o 
   2  -3   7      274.75      248.89     86.20 o 
   3  -3   7    40009.41    41086.79    167.33 o 
   4  -3   7      964.32     1189.36     51.55 o 
   5  -3   7       47.34      193.81     41.95 o 
   6  -3   7     1079.49      847.54    109.28 o 
   7  -3   7     9913.64     9825.61    200.57 o 
   8  -3   7      319.77      471.40     97.32 o 
   9  -3   7     1173.61     1273.10    113.18 o 
  10  -3   7     9131.11     9091.09    397.36 o 
  11  -3   7     3800.04     3981.91    205.25 o 
  12  -3   7     2023.42     2069.75    140.38 o 
  13  -3   7        8.65       -0.20    126.05 o 
  14  -3   7       36.24      -14.57    193.03 o 
 -14  -2   7      654.98      705.52    114.20 o 
 -13  -2   7     1649.24     1490.79    111.21 o 
 -12  -2   7      656.54      965.58    102.77 o 
 -11  -2   7     2991.33     3009.56    104.40 o 
 -10  -2   7      151.91      192.20     95.64 o 
  -9  -2   7      195.02      216.01     53.88 o 
  -8  -2   7    10085.88    10026.19    117.51 o 
  -7  -2   7    21087.99    20786.87    137.58 o 
  -6  -2   7     3258.12     3185.30     82.42 o 
  -5  -2   7     1558.51     1498.56     64.04 o 
  -4  -2   7    20350.99    19976.20    135.23 o 
  -3  -2   7     9506.17     9632.88     92.21 o 
  -2  -2   7        1.84       20.30     21.16 o 
  -1  -2   7     1469.04     1605.16     38.58 o 
   0  -2   7      711.05      681.58     23.55 o 
   1  -2   7      568.29      539.11     78.92 o 
   2  -2   7     2967.70     2765.07    100.84 o 
   3  -2   7      486.79      524.52     88.63 o 
   4  -2   7     7205.83     8053.60    316.69 o 
   5  -2   7       81.04       96.57     29.82 o 
   6  -2   7     6670.74     5885.55    147.05 o 
   7  -2   7     1797.65     1780.23    143.29 o 
   8  -2   7    17972.15    18187.51    176.27 o 
   9  -2   7      133.96      116.65     60.74 o 
  10  -2   7     8573.15     8296.85    149.85 o 
  11  -2   7     3487.30     3645.71    135.22 o 
  12  -2   7     6209.70     6160.63    161.71 o 
  13  -2   7      255.32      232.18    127.65 o 
  14  -2   7      287.99      267.10    183.33 o 
  15  -2   7     3977.40     4475.77    196.51 o 
 -14  -1   7      938.90     1031.00    121.53 o 
 -13  -1   7      586.24      750.01    148.28 o 
 -12  -1   7     5286.18     4806.71    170.27 o 
 -11  -1   7     9595.59     9317.63    190.78 o 
 -10  -1   7     1037.14     1087.77    117.17 o 
  -9  -1   7     2348.24     2441.17    128.25 o 
  -8  -1   7    15613.92    15326.30    174.54 o 
  -7  -1   7    10558.88    10480.03    157.73 o 
  -6  -1   7     9280.69     9098.90    264.58 o 
  -5  -1   7     6174.81     6534.12    112.57 o 
  -4  -1   7     3851.76     3984.76     45.79 o 
  -3  -1   7     4772.46     4352.94     62.65 o 
  -2  -1   7    69583.80    72047.55    325.60 o 
  -1  -1   7       47.16      182.18     24.55 o 
   0  -1   7   112727.95   110680.77   1632.85 o 
   1  -1   7     2239.55     1992.27     92.32 o 
   2  -1   7     6481.57     7477.48     86.95 o 
   3  -1   7      721.70      618.06     85.00 o 
   4  -1   7     4176.54     4352.46    119.08 o 
   5  -1   7     2258.47     2136.39    111.74 o 
   6  -1   7       40.53       63.13    100.77 o 
   7  -1   7       23.53      -18.21    101.98 o 
   8  -1   7      200.64      272.95     86.75 o 
   9  -1   7     1922.12     1786.62     68.66 o 
  10  -1   7     2365.76     2509.15    101.54 o 
  11  -1   7     1482.64     1445.62    181.53 o 
  12  -1   7     8556.52     8259.71    455.63 o 
  13  -1   7      113.57      180.30    121.14 o 
  14  -1   7        0.10       45.53    136.75 o 
  15  -1   7       53.66       56.46    146.85 o 
 -14   0   7      781.50      912.97    156.63 o 
 -13   0   7     3724.27     3572.28    175.83 o 
 -12   0   7       49.66       61.92    180.89 o 
 -11   0   7     3830.55     3970.13    207.68 o 
 -10   0   7      184.83      269.52    172.40 o 
  -9   0   7      210.20      246.46    163.90 o 
  -8   0   7     1751.58     2035.17    168.79 o 
  -7   0   7    37982.35    35830.17    113.87 o 
  -6   0   7       19.29       28.53     19.20 o 
  -5   0   7     4852.54     5601.22    107.80 o 
  -4   0   7     2994.39     2688.41     86.70 o 
  -3   0   7      254.82      430.62     65.56 o 
  -2   0   7       64.67      124.17     61.79 o 
  -1   0   7       12.78       79.51     55.72 o 
   0   0   7       16.47      121.41    100.77 o 
   1   0   7    85179.09    81296.69    411.07 o 
   2   0   7    25983.64    25122.28    289.96 o 
   3   0   7    30802.60    29263.43    404.34 o 
   4   0   7       97.06       98.69     53.21 o 
   5   0   7    30044.92    28815.82    709.43 o 
   6   0   7     1823.65     1802.21    104.44 o 
   7   0   7    17516.90    17506.24    217.88 o 
   8   0   7      173.72      135.65     56.51 o 
   9   0   7     1035.65     1050.98     64.68 o 
  10   0   7      518.75      495.54     63.09 o 
  11   0   7     5139.47     5514.22    119.42 o 
  12   0   7      415.07      520.11     93.78 o 
  13   0   7     6055.47     5944.52    133.13 o 
  14   0   7      241.26      204.19    123.96 o 
  15   0   7      850.21      858.39    275.61 o 
 -14   1   7     1172.60     1174.39    166.09 o 
 -13   1   7      132.33      224.60    202.75 o 
 -12   1   7      956.22     1073.31    194.26 o 
 -11   1   7     1197.77     1214.18    188.20 o 
 -10   1   7     1875.43     1937.98    185.78 o 
  -9   1   7        3.15       23.07    169.97 o 
  -8   1   7     1579.00     1543.34    156.64 o 
  -7   1   7     6546.87     6436.11    190.76 o 
  -6   1   7    18115.37    16126.92   1250.57 o 
  -5   1   7     2156.40     2003.41     25.88 o 
  -4   1   7       35.14       36.91     13.88 o 
  -3   1   7    34701.58    36802.09    418.71 o 
  -2   1   7      953.14      947.58     31.02 o 
  -1   1   7      413.12      517.72     62.21 o 
   0   1   7    17560.24    16513.56    147.09 o 
   1   1   7    65991.77    63110.46    351.33 o 
   2   1   7    27386.29    26504.29    168.98 o 
   3   1   7    16356.65    16421.47    143.92 o 
   4   1   7       61.34       60.30     43.47 o 
   5   1   7      284.36      313.80     24.57 o 
   6   1   7      385.38      361.51     68.50 o 
   7   1   7    12472.28    12362.90    174.78 o 
   8   1   7    17251.06    17331.32    106.17 o 
   9   1   7     6694.43     6554.48     79.44 o 
  10   1   7    14311.02    14193.88    132.34 o 
  11   1   7     3274.07     3345.62     90.98 o 
  12   1   7     2504.83     2475.85    105.61 o 
  13   1   7     6778.19     6651.63    120.99 o 
  14   1   7      676.37      665.28    108.98 o 
  15   1   7      104.95      200.87    169.69 o 
  16   1   7       26.01      142.34    176.65 o 
 -13   2   7     2192.24     2268.24    252.57 o 
 -12   2   7     1042.19     1027.18    200.34 o 
 -11   2   7     3808.93     3852.27    221.03 o 
 -10   2   7      130.57      196.68    168.76 o 
  -9   2   7        7.78       21.85    160.25 o 
  -8   2   7      286.78      302.68     53.97 o 
  -7   2   7     9356.50     9184.43    127.62 o 
  -6   2   7    21883.56    20701.03    648.37 o 
  -5   2   7    21652.28    21734.25    461.00 o 
  -4   2   7       35.89       38.67     25.83 o 
  -3   2   7     2553.85     2958.11     36.49 o 
  -2   2   7     2259.32     1965.46    131.08 o 
  -1   2   7    14453.36    13926.08    110.19 o 
   0   2   7     2543.98     2427.33     32.56 o 
   1   2   7    11542.80    11631.22     46.66 o 
   2   2   7     7179.45     7137.71    210.00 o 
   3   2   7    15464.50    14877.12    112.21 o 
   4   2   7    11885.80    12075.76    108.68 o 
   5   2   7    19632.79    19627.84    271.98 o 
   6   2   7    17495.02    17715.35    156.51 o 
   7   2   7     8270.29     8182.91    108.96 o 
   8   2   7      741.15      808.68     46.20 o 
   9   2   7       83.37       98.77     47.94 o 
  10   2   7      228.95      309.96     54.92 o 
  11   2   7       86.29       93.97     56.25 o 
  12   2   7     1014.01      976.64     65.10 o 
  13   2   7     9109.44     8876.57    212.06 o 
  14   2   7     5458.34     5215.95    202.26 o 
  15   2   7     4744.19     4231.06    238.05 o 
  16   2   7     1842.19     1954.97    182.58 o 
 -13   3   7      169.73       91.06    233.10 o 
 -12   3   7      282.81      321.73    199.11 o 
 -11   3   7     3738.91     3965.16    248.96 o 
 -10   3   7     2933.23     3490.13    223.45 o 
  -9   3   7     7883.07     7810.03    247.86 o 
  -8   3   7     1146.96     1171.70    183.34 o 
  -7   3   7    10904.25    10639.16    105.11 o 
  -6   3   7      976.00     1002.30     49.93 o 
  -5   3   7     5565.18     5813.12     99.02 o 
  -4   3   7     3405.02     3101.42     66.84 o 
  -3   3   7       67.86       52.29     20.74 o 
  -2   3   7    11530.28    11429.19     59.88 o 
  -1   3   7     4770.68     5098.03     64.08 o 
   0   3   7     2467.64     2521.16     26.18 o 
   1   3   7     4022.50     4367.24     56.71 o 
   2   3   7     6041.35     6411.60     39.50 o 
   3   3   7     7295.11     6844.13     56.46 o 
   4   3   7     6851.34     6712.07    210.96 o 
   5   3   7     1300.99     1473.87     47.84 o 
   6   3   7     3900.34     3890.52     61.59 o 
   7   3   7     6066.67     5788.34    104.89 o 
   8   3   7     8105.96     7941.02    138.62 o 
   9   3   7     1317.86     1387.56     52.42 o 
  10   3   7      171.60      166.14     50.20 o 
  11   3   7     1029.47     1017.15     73.52 o 
  12   3   7     1678.66     1562.61     80.17 o 
  13   3   7       23.17        9.16    138.11 o 
  14   3   7      240.38      220.65    171.25 o 
  15   3   7      272.03      320.72    164.82 o 
  16   3   7       36.41       26.67    160.67 o 
 -13   4   7       60.90      -15.78    242.81 o 
 -12   4   7     1034.82     1047.81    219.76 o 
 -11   4   7     3557.47     3751.33    255.03 o 
 -10   4   7      920.49     1034.46    197.91 o 
  -9   4   7     2881.97     2766.37    197.95 o 
  -8   4   7     1471.01     1390.30    180.92 o 
  -7   4   7       53.06       93.48    151.76 o 
  -6   4   7     7892.20     7545.39    378.54 o 
  -5   4   7      882.44      938.77     41.07 o 
  -4   4   7    23713.75    23628.36    158.22 o 
  -3   4   7      600.25      719.61     44.46 o 
  -2   4   7      164.19      121.09     27.88 o 
  -1   4   7      797.64      847.98     30.27 o 
   0   4   7     9831.86     9548.90     49.38 o 
   1   4   7    10251.48     9790.02     47.80 o 
   2   4   7       27.82       56.57     22.90 o 
   3   4   7     8220.59     9225.15     82.63 o 
   4   4   7    23488.54    23993.46     98.77 o 
   5   4   7     6589.57     6033.39     50.87 o 
   6   4   7      115.31      140.11     46.27 o 
   7   4   7    19997.26    18842.63    191.09 o 
   8   4   7    17638.22    17264.04     92.01 o 
   9   4   7     1532.35     1518.59     53.02 o 
  10   4   7     2618.81     2470.70     72.04 o 
  11   4   7      702.34      667.62     63.72 o 
  12   4   7     2506.29     2406.69    192.47 o 
  13   4   7     1606.89     1341.59    144.67 o 
  14   4   7       35.29      -25.42    152.44 o 
  15   4   7      264.41      245.31    177.65 o 
  16   4   7      114.14      218.17    173.00 o 
 -11   5   7     2843.63     2499.10    228.29 o 
 -10   5   7     4750.42     5184.93    261.13 o 
  -9   5   7      148.49      179.68    168.76 o 
  -8   5   7     2457.92     2542.84    195.51 o 
  -7   5   7      242.76      200.32    167.54 o 
  -6   5   7     9691.11     9164.14    227.28 o 
  -5   5   7        1.88       13.76     39.71 o 
  -4   5   7        5.65       27.21     42.78 o 
  -3   5   7    12679.76    13170.71     91.87 o 
  -2   5   7        8.71      179.00     33.78 o 
  -1   5   7     2502.73     2381.16     37.36 o 
   0   5   7     6870.83     6623.85     52.77 o 
   1   5   7     1928.37     2538.46     54.26 o 
   2   5   7    10280.65     9936.90     55.06 o 
   3   5   7      321.48      563.78     31.41 o 
   4   5   7     2311.61     2188.07     56.13 o 
   5   5   7    18004.46    17248.96    136.41 o 
   6   5   7     1683.27     1751.68     55.34 o 
   7   5   7      519.89      565.34     65.58 o 
   8   5   7      238.71      360.25     73.87 o 
   9   5   7     2379.44     2508.78    131.52 o 
  10   5   7      201.92      174.06     45.46 o 
  11   5   7      763.81      798.32    134.19 o 
  12   5   7    11314.29    11342.39    209.66 o 
  13   5   7      444.85      479.65    142.19 o 
  14   5   7      582.05      316.98    154.09 o 
  15   5   7     2159.99     1964.86    185.78 o 
  16   5   7      467.65      308.38    163.22 o 
 -12   6   7     1150.06     1153.45    252.54 o 
 -11   6   7     3386.80     3803.44    278.09 o 
 -10   6   7      484.40      588.84    199.11 o 
  -9   6   7      440.02      609.48    206.40 o 
  -8   6   7     3026.97     3124.65    222.24 o 
  -7   6   7       57.48       32.78    167.54 o 
  -6   6   7     1244.77     1330.10     93.67 o 
  -5   6   7     5932.74     5737.32     68.05 o 
  -4   6   7      170.54      184.97     48.31 o 
  -3   6   7     7584.26     7246.31     74.93 o 
  -2   6   7      892.30     1047.31     43.32 o 
  -1   6   7     1579.19     1357.24     37.28 o 
   0   6   7     4942.69     5019.83     47.58 o 
   1   6   7        5.46       78.83     27.58 o 
   2   6   7     8587.53     8126.20     51.18 o 
   3   6   7      448.61      508.66     21.40 o 
   4   6   7        4.99       41.97     17.70 o 
   5   6   7     4757.89     5162.95    100.16 o 
   6   6   7        9.02       23.63     46.35 o 
   7   6   7     3165.35     3370.19    252.64 o 
   8   6   7        9.97      109.64     68.08 o 
   9   6   7    25614.23    25237.12    164.27 o 
  10   6   7     5010.08     4917.17    116.16 o 
  11   6   7      976.83      930.76     96.49 o 
  12   6   7      128.83      138.39     91.83 o 
  13   6   7      567.09      720.10    145.19 o 
  14   6   7      667.49      769.90    166.54 o 
  15   6   7       80.93       61.43    160.95 o 
  16   6   7      276.52      298.53    175.96 o 
 -11   7   7       22.77        1.21    242.81 o 
 -10   7   7     3622.03     3712.45    246.53 o 
  -9   7   7        4.35      115.33    220.96 o 
  -8   7   7     1229.47     1328.32    196.70 o 
  -7   7   7     2931.78     3038.28    122.55 o 
  -6   7   7     2611.72     2935.30    120.14 o 
  -5   7   7     3048.61     3015.69    113.22 o 
  -4   7   7       93.82       63.99     49.93 o 
  -3   7   7    14466.35    14376.13    128.15 o 
  -2   7   7     1297.69     1341.47     51.25 o 
  -1   7   7    30737.54    30398.12    313.85 o 
   0   7   7       41.32       33.09     33.79 o 
   1   7   7     4644.76     4345.21     46.25 o 
   2   7   7     4787.97     4129.41     39.69 o 
   3   7   7     5183.41     4990.99     96.45 o 
   4   7   7    37701.94    36782.98    457.39 o 
   5   7   7     2892.44     2960.64     35.39 o 
   6   7   7     3012.74     3382.87     48.43 o 
   7   7   7     4813.07     4852.27     63.50 o 
   8   7   7      400.97      341.73     84.38 o 
   9   7   7      548.85      706.90    114.07 o 
  10   7   7       51.35      124.21     78.37 o 
  11   7   7       38.79       19.35     75.40 o 
  12   7   7     3567.10     3533.75    121.07 o 
  13   7   7     6789.33     6849.51    196.24 o 
  14   7   7     5944.34     5989.28    210.24 o 
  15   7   7       66.69       29.25    148.08 o 
  16   7   7     1166.59     1025.87    174.74 o 
 -10   8   7     6776.17     6859.40    310.96 o 
  -9   8   7     6459.13     6616.46    291.53 o 
  -8   8   7      145.91       72.84    206.39 o 
  -7   8   7       28.53       14.57    125.05 o 
  -6   8   7      749.97      797.25     93.32 o 
  -5   8   7    13211.56    13248.25    258.94 o 
  -4   8   7     2275.33     2338.45     96.95 o 
  -3   8   7      329.25      350.53     80.28 o 
  -2   8   7    15951.59    16273.67    145.46 o 
   0   8   7     6559.40     6405.47     92.10 o 
   1   8   7     4144.73     4115.99     51.34 o 
   2   8   7      504.27      488.74     23.64 o 
   3   8   7     3677.69     3637.80     52.54 o 
   4   8   7    21289.46    21588.59    204.96 o 
   5   8   7     6481.95     6666.26     76.53 o 
   6   8   7      286.47      294.61     34.69 o 
   7   8   7     1214.60     1341.20     45.76 o 
   8   8   7     9437.04     9504.09    101.28 o 
   9   8   7     4086.15     4247.67     98.79 o 
  10   8   7        9.84      -15.66     64.93 o 
  11   8   7      171.33      253.16     68.38 o 
  12   8   7     4079.79     4101.73     98.66 o 
  13   8   7     1668.35     1702.08    158.20 o 
  14   8   7      173.85      305.77    148.40 o 
  15   8   7        7.93       40.55    149.05 o 
  16   8   7       38.18      -27.07    119.05 o 
 -10   9   7      714.67      628.91    239.18 o 
  -9   9   7     2739.37     2867.00    261.08 o 
  -8   9   7      871.95      997.38    163.51 o 
  -7   9   7     2186.95     2322.25    128.38 o 
  -6   9   7     2282.56     2100.99    107.17 o 
  -5   9   7     8002.06     7741.02    153.85 o 
  -4   9   7     7295.40     7125.29    124.76 o 
  -3   9   7     2185.51     2108.13     94.98 o 
  -2   9   7      397.67      380.28     64.35 o 
  -1   9   7     2339.02     2280.91     51.99 o 
   0   9   7      779.34      782.18     44.98 o 
   1   9   7     6499.67     5892.37     58.18 o 
   2   9   7    10812.51     9722.08    174.27 o 
   3   9   7    19647.65    19655.71    161.68 o 
   4   9   7     6746.54     7171.92     82.08 o 
   5   9   7       64.30      107.86     39.82 o 
   6   9   7     7532.37     6542.97    149.22 o 
   7   9   7        2.25       78.73     65.14 o 
   8   9   7      213.74      296.04     71.68 o 
   9   9   7     1821.01     1799.18     79.62 o 
  10   9   7     1114.23     1198.29     68.15 o 
  11   9   7    12061.51    12278.82    160.18 o 
  12   9   7      223.18      314.07     83.34 o 
  13   9   7     4478.18     4970.20    142.91 o 
  14   9   7      476.44      721.37    117.76 o 
  15   9   7     1157.17     1135.03    123.92 o 
  16   9   7      955.31      958.65    136.29 o 
  -9  10   7     1291.40     1414.94    168.98 o 
  -8  10   7       92.38      155.35    159.98 o 
  -7  10   7     2895.36     3037.94    125.14 o 
  -6  10   7     8385.82     8513.46    231.18 o 
  -5  10   7      428.29      511.03    101.84 o 
  -4  10   7      337.67      277.20     95.22 o 
  -3  10   7     4092.73     4087.32    143.93 o 
  -2  10   7     4699.10     4852.97     87.14 o 
  -1  10   7     5514.47     5259.45    100.24 o 
   0  10   7    15863.90    15261.65    116.71 o 
   1  10   7     7368.96     6871.50     67.19 o 
   2  10   7      940.92      890.30     36.02 o 
   3  10   7      582.92      894.14     58.45 o 
   4  10   7     6182.62     6181.40     68.18 o 
   5  10   7       42.60       18.63     42.77 o 
   6  10   7     2253.50     2257.55     85.07 o 
   7  10   7     6312.39     6145.01     94.93 o 
   8  10   7     1745.92     1875.97     86.65 o 
   9  10   7      920.11      816.66     80.26 o 
  10  10   7      532.46      624.27     92.01 o 
  11  10   7       43.61       79.84     76.15 o 
  12  10   7     2908.87     2744.96     93.58 o 
  13  10   7      551.24      504.58    115.84 o 
  14  10   7     2639.61     2667.88    131.00 o 
  15  10   7     1307.52     1288.54    129.70 o 
  -8  11   7     2097.74     2095.99    177.11 o 
  -7  11   7    10405.16    11095.32    177.62 o 
  -6  11   7     1228.11     1312.77    173.20 o 
  -5  11   7     6455.75     5857.27    168.08 o 
  -4  11   7      779.27      702.87     96.48 o 
  -3  11   7     3357.86     3698.86    112.03 o 
  -2  11   7     8983.86     8933.98    145.49 o 
  -1  11   7       29.98       38.53     54.28 o 
   0  11   7      797.83      785.70     71.79 o 
   1  11   7     2859.38     3135.98     88.65 o 
   2  11   7      138.77      135.89     69.44 o 
   3  11   7     1872.85     1851.44     76.35 o 
   4  11   7     2576.32     2570.92     71.01 o 
   5  11   7    13439.35    12912.12    124.87 o 
   6  11   7     2327.55     2449.34     71.95 o 
   7  11   7      357.45      415.65     79.18 o 
   8  11   7     4563.55     4638.80    102.70 o 
   9  11   7      181.23      157.57     81.79 o 
  10  11   7      211.51      297.49     84.30 o 
  11  11   7      683.85      782.73    100.40 o 
  12  11   7        4.35       52.50     96.57 o 
  13  11   7      425.91      470.06    101.86 o 
  14  11   7      554.79      606.19    110.84 o 
  15  11   7        0.22       37.19    114.11 o 
  -7  12   7        0.77       59.60    118.95 o 
  -6  12   7     1130.62     1234.95    121.81 o 
  -5  12   7       52.21      151.58     98.15 o 
  -4  12   7     1265.01     1361.21    105.82 o 
  -3  12   7    12226.88    11704.75    245.43 o 
  -2  12   7     4185.36     4663.27    152.11 o 
  -1  12   7     4243.42     4034.87    100.91 o 
   0  12   7      160.50      172.80     71.22 o 
   1  12   7      516.01      542.52     79.11 o 
   2  12   7     6494.18     6551.85    106.08 o 
   3  12   7     1718.18     1586.04     79.71 o 
   4  12   7     1507.44     1466.55    109.01 o 
   5  12   7     2584.04     2673.04    116.21 o 
   6  12   7      116.26      204.69     97.69 o 
   7  12   7     1105.03     1205.79     77.32 o 
   8  12   7       94.25      104.91     85.23 o 
   9  12   7     1477.22     1386.60     96.07 o 
  10  12   7     3770.00     4098.18    119.43 o 
  11  12   7      304.19      294.13     97.55 o 
  12  12   7     1189.01     1130.88    111.52 o 
  13  12   7      113.86       76.95    104.40 o 
  14  12   7      192.75      223.18    113.24 o 
  15  12   7      487.61      522.01    111.85 o 
  -6  13   7      982.72     1053.95    116.13 o 
  -5  13   7       25.71       21.31    104.96 o 
  -4  13   7      124.46      140.12     86.78 o 
  -3  13   7       77.95       79.90     79.94 o 
  -2  13   7     1706.24     1844.29     91.24 o 
  -1  13   7     3952.71     3906.11     99.21 o 
   0  13   7      276.87      306.16     76.66 o 
   1  13   7      353.43      378.75     83.65 o 
   2  13   7     5662.19     5977.95    108.30 o 
   3  13   7      205.41      239.94     75.80 o 
   4  13   7      571.29      440.24     75.06 o 
   5  13   7        1.42      -14.46    104.28 o 
   6  13   7    14763.93    14570.54    231.04 o 
   7  13   7     1609.39     1635.79    118.01 o 
   8  13   7       14.89       48.70     93.58 o 
   9  13   7     2329.60     2374.52    108.29 o 
  10  13   7       32.45      218.59    102.89 o 
  11  13   7      672.64      632.99    105.26 o 
  12  13   7     2366.62     2522.68    124.36 o 
  13  13   7      155.76      183.79    107.31 o 
  14  13   7     2903.09     2928.09    131.85 o 
  -5  14   7     1175.62     1219.77    117.01 o 
  -4  14   7      343.64      434.39     91.74 o 
  -3  14   7     1017.76      970.70     92.12 o 
  -2  14   7      936.02     1095.74     94.57 o 
  -1  14   7     3435.38     3449.87    101.07 o 
   0  14   7      148.19      208.16     89.72 o 
   1  14   7      267.77      169.25     86.39 o 
   2  14   7       52.29      154.13     84.33 o 
   3  14   7       91.60      189.88     82.93 o 
   4  14   7       52.07       38.13    147.47 o 
   5  14   7       51.63       24.74    127.49 o 
   6  14   7      530.99      543.60    116.71 o 
   7  14   7     4607.79     5001.22    146.15 o 
   8  14   7      591.81      660.08    140.79 o 
   9  14   7      164.03      135.32    150.25 o 
  10  14   7      496.70      532.95    113.94 o 
  11  14   7     1936.92     2074.06    121.50 o 
  12  14   7      469.44      488.32    108.55 o 
  13  14   7      258.75      280.84    109.77 o 
  -3  15   7      496.60      584.57     97.51 o 
  -2  15   7     3091.86     3100.84    109.78 o 
  -1  15   7      970.48      948.28     92.04 o 
   0  15   7     1248.54     1095.91    100.87 o 
   1  15   7      248.71      173.58     93.30 o 
   2  15   7      345.16      321.66     88.68 o 
   3  15   7     3465.42     3318.33    168.44 o 
   4  15   7     2831.15     2725.21    138.30 o 
   5  15   7       86.77       58.74    139.29 o 
   6  15   7       25.20       31.93    148.33 o 
   7  15   7      436.32      532.59    130.19 o 
   8  15   7     2538.72     2455.79    170.65 o 
   9  15   7      766.92      882.67    244.04 o 
  10  15   7     1896.91     2202.18    181.97 o 
  11  15   7     1190.09     1484.46    186.21 o 
  12  15   7      892.67      900.71    138.56 o 
  -1  16   7      502.20      421.97    106.04 o 
   0  16   7     1667.70     1833.76    113.13 o 
   1  16   7     2612.29     2276.40    139.20 o 
   2  16   7        0.14       34.88    118.31 o 
   3  16   7     1471.63     1401.13    134.81 o 
   4  16   7     1473.98     1523.46    135.22 o 
   5  16   7      761.87      857.01    163.53 o 
   6  16   7      145.72      146.03    153.09 o 
   7  16   7     2476.39     2411.72    149.11 o 
   8  16   7     5213.05     5453.80    169.62 o 
   9  16   7      812.34     1083.00    254.97 o 
  10  16   7     1295.04     1226.31    258.62 o 
  11  16   7      361.67      380.43    159.62 o 
   2  17   7     1511.55     1609.13    139.74 o 
   3  17   7        3.40      105.22    151.93 o 
   4  17   7     1781.50     1850.40    172.87 o 
   5  17   7      338.95      447.17    163.63 o 
   6  17   7     2552.56     2715.07    195.79 o 
   7  17   7       69.60      187.54    166.22 o 
   8  17   7      372.12      422.84    144.74 o 
  -8 -15   8     1086.14     1138.87    116.04 o 
  -7 -15   8      619.98      634.43    124.62 o 
  -6 -15   8     2624.45     2653.04    145.47 o 
  -5 -15   8     2559.08     2986.82    121.54 o 
  -4 -15   8     1722.13     1669.27    117.62 o 
  -3 -15   8     3945.07     3930.31    148.70 o 
  -2 -15   8      309.30      260.75    125.38 o 
  -1 -15   8     5765.09     5489.03    166.84 o 
   0 -15   8      213.53      271.62    115.87 o 
   1 -15   8     1098.77     1052.54    125.45 o 
   2 -15   8     3640.44     3253.27    174.90 o 
  -9 -14   8      706.30      687.67    133.99 o 
  -8 -14   8      228.16      270.14    106.03 o 
  -7 -14   8     1695.72     1834.02    112.92 o 
  -6 -14   8     2037.69     1963.63    106.80 o 
  -5 -14   8     1053.05     1215.69    100.73 o 
  -4 -14   8      170.62      175.98     98.32 o 
  -3 -14   8     2314.63     2328.71    127.61 o 
  -2 -14   8      734.92      731.38    117.93 o 
  -1 -14   8     1392.92     1475.15    120.83 o 
   0 -14   8     3994.89     3824.83    160.14 o 
   1 -14   8     1223.25     1234.70    126.61 o 
   2 -14   8     5164.12     5018.44    193.23 o 
   3 -14   8      927.96     1002.06    158.92 o 
   4 -14   8     1014.36      893.81    134.70 o 
 -11 -13   8     2694.46     2696.08    175.16 o 
 -10 -13   8      523.05      553.97    123.54 o 
  -9 -13   8       85.87       79.96    122.06 o 
  -8 -13   8     4121.88     4046.83    118.26 o 
  -7 -13   8     3077.32     3293.66    115.76 o 
  -6 -13   8        6.59       50.61     94.99 o 
  -5 -13   8       13.15        4.32     95.71 o 
  -4 -13   8        4.99       10.93    152.97 o 
  -3 -13   8      612.32      769.55    106.89 o 
  -2 -13   8     3088.46     3257.97    122.82 o 
  -1 -13   8     1090.21      979.08    107.83 o 
   0 -13   8     1251.57     1270.13    137.80 o 
   1 -13   8     1194.76     1118.15    115.35 o 
   2 -13   8      304.89      284.72    109.36 o 
   3 -13   8     1764.91     1735.46    170.54 o 
   4 -13   8     3120.55     2986.36    143.01 o 
   5 -13   8     2928.96     2789.27    146.61 o 
   6 -13   8     3038.04     3274.10    185.09 o 
 -11 -12   8     8265.76     8113.58    206.16 o 
 -10 -12   8       47.90       44.73     95.19 o 
  -9 -12   8        1.84       21.97     92.81 o 
  -8 -12   8     3279.06     3242.84    108.08 o 
  -7 -12   8     3110.34     3173.56     95.56 o 
  -6 -12   8     6214.86     5676.53    119.30 o 
  -5 -12   8      222.26      262.32     83.06 o 
  -4 -12   8     3809.26     3572.54    116.32 o 
  -3 -12   8     5278.65     5217.00    127.26 o 
  -2 -12   8      455.26      522.87     97.33 o 
  -1 -12   8      188.46      238.55    112.34 o 
   0 -12   8     1501.22     1485.18     85.38 o 
   1 -12   8      799.77      802.64     76.56 o 
   2 -12   8     2841.89     2751.36     93.86 o 
   3 -12   8     3012.56     2858.72     98.77 o 
   4 -12   8        9.00       47.92    140.78 o 
   5 -12   8     1262.94     1401.72     99.49 o 
   6 -12   8      366.91      474.81     98.59 o 
   7 -12   8      101.12       77.07     97.32 o 
 -12 -11   8     1010.50      966.50    128.83 o 
 -11 -11   8       35.55      273.70    114.60 o 
 -10 -11   8     3727.68     3729.95    111.12 o 
  -9 -11   8     1454.22     1367.03     95.29 o 
  -8 -11   8        8.92       39.18    112.21 o 
  -7 -11   8    12321.43    11999.33    122.18 o 
  -6 -11   8      947.28      932.45     77.41 o 
  -5 -11   8      877.53      888.02     60.50 o 
  -4 -11   8     5593.61     5427.31    101.16 o 
  -3 -11   8      192.31      340.92     67.77 o 
  -2 -11   8    10757.65    10676.39    126.10 o 
  -1 -11   8     2441.30     2339.23     93.21 o 
   0 -11   8     2578.17     2583.49     83.28 o 
   1 -11   8    11058.63    10818.94    184.19 o 
   2 -11   8       33.19      220.84     75.38 o 
   3 -11   8     2207.38     2128.08     88.36 o 
   4 -11   8        1.56      -19.37    132.63 o 
   5 -11   8      141.63       59.30     91.03 o 
   6 -11   8     1004.89      809.77     97.04 o 
   7 -11   8     1180.17     1243.39    105.42 o 
   8 -11   8      232.13      233.40     99.94 o 
 -13 -10   8     4416.57     4294.69    154.32 o 
 -12 -10   8        6.67        4.21    119.02 o 
 -11 -10   8     5367.09     5113.70    181.28 o 
 -10 -10   8      113.60       89.75     87.64 o 
  -9 -10   8       96.03      116.15     71.24 o 
  -8 -10   8     1259.90     1134.57     73.17 o 
  -7 -10   8     1409.50     1451.35     66.60 o 
  -6 -10   8        2.29       81.29     58.13 o 
  -5 -10   8     2293.03     2353.22     59.89 o 
  -4 -10   8     2866.38     2746.21     71.71 o 
  -3 -10   8       21.31       59.08     62.31 o 
  -2 -10   8     8785.19     9033.89    147.73 o 
  -1 -10   8      328.45      440.63     73.58 o 
   0 -10   8    17170.10    16890.30    192.75 o 
   1 -10   8     7308.63     7503.95    106.67 o 
   2 -10   8    17668.15    17068.86    128.72 o 
   3 -10   8      874.69      964.63     75.02 o 
   4 -10   8     2020.18     1920.59     83.84 o 
   5 -10   8      529.29      644.14    101.10 o 
   6 -10   8     1634.62     1847.73    101.31 o 
   7 -10   8      112.38      110.35     93.44 o 
   8 -10   8       80.72       62.83     97.43 o 
   9 -10   8      285.70      248.36    102.90 o 
 -13  -9   8        1.54       19.10    101.57 o 
 -12  -9   8      126.78      132.74     94.98 o 
 -11  -9   8     4264.64     4378.89    141.46 o 
 -10  -9   8      953.92      902.43     88.32 o 
  -9  -9   8     9999.19     9893.25    109.40 o 
  -8  -9   8     5425.76     5550.19     93.13 o 
  -7  -9   8     6421.85     6350.27     80.86 o 
  -6  -9   8     4455.07     4606.18     73.88 o 
  -5  -9   8     4535.26     4305.48     71.08 o 
  -4  -9   8      268.61      373.19     51.26 o 
  -3  -9   8     3382.24     3429.98     76.82 o 
  -2  -9   8     4240.46     4413.81     98.52 o 
  -1  -9   8        5.79      354.65     70.86 o 
   0  -9   8      921.72      958.71     69.55 o 
   1  -9   8        4.94       16.48     58.69 o 
   2  -9   8     2190.30     2073.89     70.91 o 
   3  -9   8     4534.67     4653.94     92.81 o 
   4  -9   8     6322.85     6215.98    101.86 o 
   5  -9   8    10324.54    10201.12    243.53 o 
   6  -9   8      816.46      793.10    101.24 o 
   7  -9   8    14532.02    14311.27    275.95 o 
   8  -9   8      159.23      200.30    106.72 o 
   9  -9   8      647.22      617.29    118.95 o 
  10  -9   8     1623.45     1745.94    131.64 o 
 -14  -8   8      569.60      601.54    132.04 o 
 -13  -8   8      317.43      318.51    115.96 o 
 -12  -8   8      914.44     1075.82    146.54 o 
 -11  -8   8      373.52      454.52     89.94 o 
 -10  -8   8      180.07      269.17     83.94 o 
  -9  -8   8     1019.34     1046.41     84.91 o 
  -8  -8   8     3251.32     3428.24     80.38 o 
  -7  -8   8     3053.23     3283.69     78.12 o 
  -6  -8   8    22653.98    22068.28    191.04 o 
  -5  -8   8     1416.03     1459.30     56.61 o 
  -4  -8   8    33213.41    32202.96    185.59 o 
  -3  -8   8      371.41      503.74     62.14 o 
  -2  -8   8    13954.84    13634.24    128.66 o 
  -1  -8   8     1232.00     1158.18     72.45 o 
   0  -8   8      311.04      290.30     54.75 o 
   1  -8   8     2385.51     2604.81     77.11 o 
   2  -8   8     5434.80     5092.93    104.87 o 
   3  -8   8     5052.81     4919.10    106.13 o 
   4  -8   8     1873.32     1958.28     95.53 o 
   5  -8   8       88.84       55.44     86.39 o 
   6  -8   8     5103.13     4750.38    439.10 o 
   7  -8   8      200.62      152.43     96.94 o 
   8  -8   8     2403.80     2224.67    113.00 o 
   9  -8   8     7525.05     7406.14    175.94 o 
  10  -8   8     1050.42     1076.98    117.69 o 
  11  -8   8     2527.28     2627.57    134.85 o 
 -14  -7   8     4658.74     4324.40    149.73 o 
 -13  -7   8      141.18      142.49    150.62 o 
 -12  -7   8     2771.76     2733.08    154.56 o 
 -11  -7   8     2769.96     2644.74    143.37 o 
 -10  -7   8      221.46       76.37    113.69 o 
  -9  -7   8      604.03      638.85     89.70 o 
  -8  -7   8     1023.91      897.27     70.53 o 
  -7  -7   8      211.29      170.89     65.20 o 
  -6  -7   8     3849.48     3727.71     66.85 o 
  -5  -7   8     3861.97     3682.80     63.36 o 
  -4  -7   8     1641.30     1826.75     62.65 o 
  -3  -7   8    26969.42    25883.48    307.58 o 
  -2  -7   8      142.77      271.21     74.80 o 
  -1  -7   8    26016.69    25016.32    176.99 o 
   0  -7   8    46730.55    46116.61    214.41 o 
   1  -7   8    44658.60    43965.40    321.36 o 
   2  -7   8     3771.23     3685.42     92.25 o 
   3  -7   8     7414.73     7116.92    113.53 o 
   4  -7   8     4390.80     4206.77     82.99 o 
   5  -7   8      879.68      857.87     73.95 o 
   6  -7   8       45.72      -19.42    106.40 o 
   7  -7   8     1206.50     1193.75    131.74 o 
   8  -7   8      489.29      678.93    103.18 o 
   9  -7   8     2219.00     2453.26    116.92 o 
  10  -7   8      166.74      104.17    113.16 o 
  11  -7   8       59.81       40.39    112.89 o 
  12  -7   8       37.77       75.97    116.52 o 
 -14  -6   8     1294.40     1178.46    131.47 o 
 -13  -6   8      233.51      202.32    121.02 o 
 -12  -6   8     4132.80     3770.92    131.26 o 
 -11  -6   8      267.76      296.49    101.97 o 
 -10  -6   8     3461.34     3353.56    143.29 o 
  -9  -6   8     2336.94     2231.10    122.78 o 
  -8  -6   8     2019.89     1857.16    112.91 o 
  -7  -6   8      218.60      302.33     60.06 o 
  -6  -6   8      180.72      252.89     46.55 o 
  -5  -6   8      988.52      964.17     47.62 o 
  -4  -6   8     1507.31     1651.98     54.45 o 
  -3  -6   8     2673.46     2344.76     52.31 o 
  -2  -6   8     3564.34     3695.75     68.59 o 
  -1  -6   8      564.89      593.94     54.50 o 
   0  -6   8    11682.80    11525.81    133.53 o 
   1  -6   8    10387.78    10436.76    114.77 o 
   2  -6   8     5004.81     4735.83     77.86 o 
   3  -6   8     5863.32     5634.20     97.86 o 
   4  -6   8      108.74      116.42     64.87 o 
   5  -6   8    10333.96    10073.61    108.54 o 
   6  -6   8     1851.31     1948.63    113.49 o 
   7  -6   8      358.62      287.42    108.73 o 
   8  -6   8     2530.70     2464.25    105.80 o 
   9  -6   8     3729.02     3517.33    133.03 o 
  10  -6   8     2302.99     2074.68    143.38 o 
  11  -6   8     1122.72     1274.42    118.45 o 
  12  -6   8     3696.82     3557.54    140.67 o 
  13  -6   8       18.67       63.37    123.43 o 
 -14  -5   8     6585.18     6379.87    172.87 o 
 -13  -5   8      549.44      470.50    123.96 o 
 -12  -5   8       40.42       68.23     90.68 o 
 -11  -5   8     8460.49     8441.20    148.75 o 
 -10  -5   8     2072.16     2202.00    109.58 o 
  -9  -5   8     2091.13     2004.75    102.16 o 
  -8  -5   8     7369.23     7298.24    116.03 o 
  -7  -5   8      203.72      195.12     67.91 o 
  -6  -5   8    13131.81    13338.86    144.23 o 
  -5  -5   8     4929.10     4821.01     58.04 o 
  -4  -5   8     7095.48     7560.58     71.15 o 
  -3  -5   8       12.61       42.55     43.89 o 
  -2  -5   8     3220.16     3072.82     48.03 o 
  -1  -5   8     1268.96     1362.89     55.74 o 
   0  -5   8     4075.36     4170.55     53.57 o 
   1  -5   8    27069.34    28151.42    145.55 o 
   2  -5   8       26.68      100.50     49.42 o 
   3  -5   8     6369.42     6766.38     87.23 o 
   4  -5   8     1371.00     1320.28     60.15 o 
   5  -5   8      484.82      506.53     64.86 o 
   6  -5   8    11253.02     9992.88    201.80 o 
   7  -5   8      276.68      250.10    142.05 o 
   8  -5   8     3290.70     3181.39    121.33 o 
   9  -5   8      484.76      505.68    114.73 o 
  10  -5   8    14460.72    13604.35    641.26 o 
  11  -5   8      810.22      930.14    140.37 o 
  12  -5   8       16.75       36.42    184.54 o 
  13  -5   8      955.51     1046.24    150.84 o 
 -14  -4   8     1052.41     1275.96    136.40 o 
 -13  -4   8      307.92      378.38     98.33 o 
 -12  -4   8     3612.59     3598.15    113.88 o 
 -11  -4   8      373.58      372.71     89.03 o 
 -10  -4   8    13683.92    13339.35    140.40 o 
  -9  -4   8     4682.03     4747.21     99.95 o 
  -8  -4   8      719.87      774.61     74.69 o 
  -7  -4   8    18795.05    17940.78    280.24 o 
  -6  -4   8    10835.82    11301.03    182.68 o 
  -5  -4   8    11265.73    11326.26    134.93 o 
  -4  -4   8     3997.21     3808.65     69.26 o 
  -3  -4   8     9153.09     8870.70     64.49 o 
  -2  -4   8      166.75      207.31     23.01 o 
  -1  -4   8    21437.71    22781.60    127.89 o 
   0  -4   8     9103.93     9338.50     54.65 o 
   1  -4   8      415.44      560.73     53.79 o 
   2  -4   8     8864.14     9171.62    142.33 o 
   3  -4   8     5707.11     6200.59     87.87 o 
   4  -4   8     5548.59     5526.91     84.07 o 
   5  -4   8      556.54      517.77     54.82 o 
   6  -4   8     3843.48     3948.82    157.90 o 
   7  -4   8     1784.04     1845.75    151.79 o 
   8  -4   8      505.72      489.29    144.48 o 
   9  -4   8       61.51       65.37    106.41 o 
  10  -4   8        3.48       71.26    119.48 o 
  11  -4   8     3920.97     4020.03    198.57 o 
  12  -4   8        0.31      -23.80    121.45 o 
  13  -4   8      113.50       77.70    138.21 o 
  14  -4   8      594.05      660.47    202.76 o 
 -14  -3   8      331.29      283.33    127.14 o 
 -13  -3   8       76.59      119.15    103.91 o 
 -12  -3   8      181.09      146.55     97.68 o 
 -11  -3   8      153.44      181.28     86.72 o 
 -10  -3   8     4049.73     3882.60    106.24 o 
  -9  -3   8      446.33      496.96     81.82 o 
  -8  -3   8     5002.82     5050.94     96.88 o 
  -7  -3   8    11696.30    11866.06    127.85 o 
  -6  -3   8     1101.66     1142.07     63.38 o 
  -5  -3   8    23179.09    23138.88    180.76 o 
  -4  -3   8     1180.50     1144.26     26.33 o 
  -3  -3   8     6942.93     7886.59     56.67 o 
  -2  -3   8    28253.08    30335.14    198.56 o 
  -1  -3   8    28056.92    27168.98    193.62 o 
   0  -3   8    14301.10    13681.91     64.12 o 
   1  -3   8    18698.41    18634.47    134.02 o 
   2  -3   8      181.85      179.69     91.06 o 
   3  -3   8    10232.97    10146.07    162.98 o 
   4  -3   8       48.69       28.36     46.67 o 
   5  -3   8     4105.33     4262.11     66.81 o 
   6  -3   8     2640.61     2667.02    129.95 o 
   7  -3   8     4778.94     4358.63    161.57 o 
   8  -3   8     7850.59     7510.85    196.85 o 
   9  -3   8       51.05       68.62     93.86 o 
  10  -3   8     2981.12     2989.74    134.19 o 
  11  -3   8     2321.26     2389.81    135.87 o 
  12  -3   8     1148.15     1101.67    131.38 o 
  13  -3   8       24.69       28.28    127.12 o 
  14  -3   8      261.80      218.32    143.17 o 
 -14  -2   8        9.23      118.21    110.70 o 
 -13  -2   8        2.54       98.08    105.86 o 
 -12  -2   8    12752.84    12195.04    159.94 o 
 -11  -2   8     3973.85     3899.10    115.85 o 
 -10  -2   8     6319.66     5949.67    187.65 o 
  -9  -2   8      766.59      793.80     94.03 o 
  -8  -2   8     1517.72     1540.98     55.36 o 
  -7  -2   8     1095.31     1020.54     82.11 o 
  -6  -2   8    14284.43    14306.98    162.12 o 
  -5  -2   8       99.19      120.28     35.46 o 
  -4  -2   8     2903.70     3304.22     40.50 o 
  -3  -2   8     2215.72     1996.90     36.88 o 
  -2  -2   8     7171.07     6639.67     82.93 o 
  -1  -2   8    10687.41    10136.83    141.74 o 
   0  -2   8    10023.07     9781.37    142.54 o 
   1  -2   8     9976.54    10055.39    304.80 o 
   2  -2   8     2082.65     1792.73    102.03 o 
   3  -2   8     7914.27     8321.90    148.34 o 
   4  -2   8     2302.99     1955.43    114.17 o 
   5  -2   8    16155.97    16915.93    230.06 o 
   6  -2   8     8512.84     8224.51    176.26 o 
   7  -2   8     3798.99     3707.15    155.48 o 
   8  -2   8     4964.90     4715.79    172.50 o 
   9  -2   8     1858.04     1831.46    113.22 o 
  10  -2   8      771.53      946.90    112.31 o 
  11  -2   8       13.08       18.07    104.17 o 
  12  -2   8      466.03      590.05    123.75 o 
  13  -2   8      797.73      653.70    134.14 o 
  14  -2   8      232.17      188.42    135.31 o 
  15  -2   8     2231.59     2406.21    177.91 o 
 -14  -1   8      115.43      137.72    117.41 o 
 -13  -1   8      239.25      359.24    122.09 o 
 -12  -1   8     2447.78     2369.58    158.36 o 
 -11  -1   8     1463.72     1783.44    146.07 o 
 -10  -1   8       26.38       91.23    119.18 o 
  -9  -1   8     4384.02     4517.18    152.43 o 
  -8  -1   8    12504.12    11756.74    286.27 o 
  -7  -1   8    42947.25    42699.23    267.49 o 
  -6  -1   8      119.00      201.75     87.63 o 
  -5  -1   8    19869.06    19362.99    172.63 o 
  -4  -1   8      892.81      862.79     84.99 o 
  -3  -1   8     1011.18      926.27     42.13 o 
  -2  -1   8       31.51       81.02     29.79 o 
  -1  -1   8    28795.29    28331.79    410.88 o 
   0  -1   8     7157.47     8600.76    152.02 o 
   1  -1   8       66.37       82.56     87.41 o 
   2  -1   8    11546.81    12119.53     76.67 o 
   3  -1   8     7053.41     7217.64     92.41 o 
   4  -1   8     9231.29     9729.79    158.11 o 
   5  -1   8     5263.82     4884.15     49.70 o 
   6  -1   8     4169.03     4023.54    138.49 o 
   7  -1   8     3357.32     3195.67    149.40 o 
   8  -1   8    11444.20    12057.23    221.28 o 
   9  -1   8     8787.46     8313.33    100.97 o 
  10  -1   8    40574.09    40815.22    321.52 o 
  11  -1   8     1093.40      927.18    105.04 o 
  12  -1   8       23.84       69.34    114.53 o 
  13  -1   8     3324.15     3429.87    128.37 o 
  14  -1   8        4.64       22.34    133.34 o 
  15  -1   8       37.59       29.82    148.60 o 
 -14   0   8      558.22      513.31    163.52 o 
 -13   0   8     1202.98     1389.76    164.20 o 
 -12   0   8       63.71       48.46    136.05 o 
 -11   0   8     1777.71     1656.23    142.96 o 
 -10   0   8     2148.60     2020.45    135.07 o 
  -9   0   8       30.37      112.93    112.45 o 
  -8   0   8     3278.61     3044.70    127.95 o 
  -7   0   8       11.10       95.60     49.58 o 
  -6   0   8     3792.01     3767.20    114.15 o 
  -5   0   8    12125.47    11372.09    144.90 o 
  -4   0   8    32735.73    32448.90    200.63 o 
  -3   0   8    85673.13    86584.19   1461.47 o 
  -2   0   8    48912.10    47167.57    532.42 o 
  -1   0   8     7851.51     9153.50    108.25 o 
   0   0   8     4004.14     4451.61    123.96 o 
   1   0   8    46913.11    46173.09    345.10 o 
   2   0   8     4085.79     4252.98     37.01 o 
   3   0   8     6005.78     5868.00     89.96 o 
   4   0   8     3925.14     3818.77     75.42 o 
   5   0   8      574.02      601.45     69.94 o 
   6   0   8     4690.08     5393.25     99.86 o 
   7   0   8     3577.00     3156.16    153.66 o 
   8   0   8     4605.22     4750.75    133.63 o 
   9   0   8     3170.67     3104.81     70.65 o 
  10   0   8     3155.56     3272.86     86.42 o 
  11   0   8     4537.05     4629.61     82.86 o 
  12   0   8       20.70      120.68    132.40 o 
  13   0   8      673.82      821.42    104.36 o 
  14   0   8       44.72       77.77    100.92 o 
  15   0   8     1650.25     1456.94    188.89 o 
 -14   1   8      111.44      113.37    167.79 o 
 -13   1   8     2218.89     2253.27    175.65 o 
 -12   1   8      181.02      151.51    137.69 o 
 -11   1   8      292.31      426.19    140.19 o 
 -10   1   8     5116.95     4981.84    164.02 o 
  -9   1   8      382.68      298.33    121.87 o 
  -8   1   8     1362.40     1210.11    117.01 o 
  -7   1   8       18.30       55.10     17.53 o 
  -6   1   8     7290.57     7092.39    297.25 o 
  -5   1   8     1124.45     1200.27    104.04 o 
  -4   1   8      354.91      211.72     80.65 o 
  -3   1   8    16722.17    17346.55    151.53 o 
  -2   1   8     6158.60     5950.97     42.85 o 
  -1   1   8     1931.37     2034.53     68.27 o 
   0   1   8    44662.63    42631.36    334.80 o 
   1   1   8      423.40      752.68     63.15 o 
   2   1   8    24416.36    23999.04    221.62 o 
   3   1   8    24997.77    26683.66    249.49 o 
   4   1   8    19578.32    20072.41    157.62 o 
   5   1   8     3679.29     3971.16     70.36 o 
   6   1   8      140.88      156.48     20.06 o 
   7   1   8      151.95      170.61     80.55 o 
   8   1   8     4532.99     4698.19     86.66 o 
   9   1   8     1386.52     1296.52     61.82 o 
  10   1   8      231.06      338.39     61.90 o 
  11   1   8     2861.33     2816.62     75.40 o 
  12   1   8     1543.86     1330.15     94.08 o 
  13   1   8     4428.04     4647.33    119.88 o 
  14   1   8      892.77      816.96    108.22 o 
  15   1   8     2149.33     2260.00    190.03 o 
  16   1   8      477.54      650.91    185.35 o 
 -13   2   8      383.74      393.84    171.07 o 
 -12   2   8       76.30       21.85    213.67 o 
 -11   2   8     4622.49     5098.65    248.98 o 
 -10   2   8     1771.51     1863.88    205.21 o 
  -9   2   8     4956.29     5315.32    225.93 o 
  -8   2   8     8177.26     8113.39    235.73 o 
  -7   2   8     4119.04     4181.83     69.86 o 
  -6   2   8    18924.33    19020.61    155.28 o 
  -5   2   8      377.59      409.99     28.82 o 
  -4   2   8       40.42       55.87     24.61 o 
  -3   2   8     3969.08     4253.94     96.59 o 
  -2   2   8    10715.72    10394.49     72.26 o 
  -1   2   8     3716.10     3750.16     26.50 o 
   0   2   8     2688.77     2490.40     30.86 o 
   1   2   8     2624.52     2828.86     45.18 o 
   2   2   8    10700.81    11370.75     69.62 o 
   3   2   8    14930.78    15266.77    430.07 o 
   4   2   8     1150.65     1200.29     50.12 o 
   5   2   8    27456.43    26750.36    163.84 o 
   6   2   8    55856.36    57291.19    488.46 o 
   7   2   8    40980.48    37575.38    423.21 o 
   8   2   8       76.57      130.11     59.19 o 
   9   2   8       89.37       76.59     50.72 o 
  10   2   8     1663.11     1822.40     63.02 o 
  11   2   8      246.36      275.67     59.77 o 
  12   2   8       24.26       16.87     73.49 o 
  13   2   8       22.93      192.30     84.06 o 
  14   2   8     3930.60     3788.55    191.99 o 
  15   2   8      539.39      553.80    169.83 o 
  16   2   8       38.93       98.13    181.31 o 
 -13   3   8     1148.46      977.40    252.54 o 
 -12   3   8      351.27      307.16    203.97 o 
 -11   3   8     4206.72     4171.77    236.83 o 
 -10   3   8     5159.65     5309.11    240.49 o 
  -9   3   8     5468.82     5258.43    222.29 o 
  -8   3   8     7264.23     7244.90    235.71 o 
  -7   3   8        8.21       49.03     59.77 o 
  -6   3   8    32539.28    33301.70    404.69 o 
  -5   3   8       59.31       80.57     48.15 o 
  -4   3   8     8749.39     8669.74    103.24 o 
  -3   3   8       74.62      102.16     19.06 o 
  -2   3   8     3486.90     3210.33     35.55 o 
  -1   3   8     6893.50     6946.14     47.90 o 
   0   3   8      118.74      172.15     20.69 o 
   1   3   8      269.26      330.71     25.20 o 
   2   3   8    17505.44    16481.65     69.75 o 
   3   3   8     2239.16     2187.70     46.05 o 
   4   3   8    20070.60    20613.07    278.18 o 
   5   3   8    14042.36    14639.16     89.95 o 
   6   3   8    29523.66    30118.12    163.60 o 
   7   3   8     2251.51     2837.86     66.55 o 
   8   3   8     5157.75     4793.39     60.44 o 
   9   3   8     8215.88     7997.75    102.59 o 
  10   3   8     3528.52     3517.93    121.14 o 
  11   3   8    13564.42    13126.84    120.55 o 
  12   3   8    12978.65    12763.61    126.76 o 
  13   3   8     1584.99     1451.51    119.85 o 
  14   3   8     1136.67     1048.17    163.34 o 
  15   3   8     1385.22     1278.50    173.56 o 
  16   3   8      176.89      156.41    190.84 o 
 -12   4   8     2153.75     2031.45    246.49 o 
 -11   4   8     4126.82     4062.40    247.75 o 
 -10   4   8     5720.58     5591.11    259.94 o 
  -9   4   8      870.36      794.05    202.76 o 
  -8   4   8     2765.50     3222.99    216.16 o 
  -7   4   8     6377.50     6279.02    158.54 o 
  -6   4   8      318.71      369.69     54.63 o 
  -5   4   8     9022.94     9112.63     78.36 o 
  -4   4   8     4336.00     4443.53     58.52 o 
  -3   4   8    11877.90    11219.73     94.64 o 
  -2   4   8    34111.72    33585.67    223.68 o 
  -1   4   8     5622.59     5438.35     52.04 o 
   0   4   8     6321.49     6069.98     48.75 o 
   1   4   8     2568.92     2597.97     37.48 o 
   2   4   8     1303.54     1194.74     38.61 o 
   3   4   8      510.21      677.64     28.12 o 
   4   4   8     6094.20     5306.41     79.82 o 
   5   4   8    21025.79    21486.14    166.96 o 
   6   4   8     4042.64     4352.41     74.90 o 
   7   4   8      141.55      129.80     51.42 o 
   8   4   8     7272.62     7013.11     69.54 o 
   9   4   8     2734.21     2811.46     61.30 o 
  10   4   8      985.43      874.84     59.15 o 
  11   4   8     1191.40     1341.73     84.82 o 
  12   4   8      665.09      860.58    107.24 o 
  13   4   8      227.25      238.07     89.39 o 
  14   4   8       29.51      -32.78    191.82 o 
  15   4   8      218.24      115.49    158.99 o 
  16   4   8     4238.15     4190.81    218.10 o 
 -12   5   8     1200.76     1381.72    262.26 o 
 -11   5   8      438.62      547.56    224.61 o 
 -10   5   8       97.00       47.35    196.68 o 
  -9   5   8        4.63        8.50    197.89 o 
  -8   5   8     1397.44     1236.07    207.63 o 
  -7   5   8      460.75      406.65     85.11 o 
  -6   5   8     6451.13     6358.87    171.91 o 
  -5   5   8     2978.67     2840.18     58.12 o 
  -4   5   8     7667.77     7475.97     78.95 o 
  -3   5   8     1571.79     1625.37     41.07 o 
  -2   5   8     1828.78     1493.87     38.04 o 
  -1   5   8     2465.92     2723.80     41.13 o 
   0   5   8     6778.29     6877.52     45.68 o 
   1   5   8    17388.63    17073.35    122.46 o 
   2   5   8      361.55      531.81     28.58 o 
   3   5   8    34335.91    34120.68    167.19 o 
   4   5   8     1470.58     1471.50     33.55 o 
   5   5   8     8247.44     8636.88    125.49 o 
   6   5   8     1515.33     1482.19     76.83 o 
   7   5   8      864.70      885.08     44.71 o 
   8   5   8     3414.83     3263.61     57.84 o 
   9   5   8    18784.75    18597.18    215.70 o 
  10   5   8       95.43       86.85     46.37 o 
  11   5   8     1991.68     2084.60     80.25 o 
  12   5   8     7191.26     7195.24    109.39 o 
  13   5   8     1312.64     1339.19     95.87 o 
  14   5   8      552.05      526.48    162.40 o 
  15   5   8      408.87      186.97    171.70 o 
  16   5   8      542.99      572.29    164.78 o 
 -12   6   8      458.96      626.47    258.60 o 
 -11   6   8     1309.98     1251.82    237.98 o 
 -10   6   8     8303.06     8523.67    307.37 o 
  -9   6   8       92.47       24.28    178.47 o 
  -8   6   8     1205.11     1155.91    185.77 o 
  -7   6   8     5531.78     5784.11    191.93 o 
  -6   6   8      460.42      581.29     88.90 o 
  -5   6   8     1099.32     1148.83     52.11 o 
  -4   6   8     1305.06     1295.27     56.87 o 
  -3   6   8     1681.77     1658.74     43.33 o 
  -2   6   8      790.38      722.19     39.39 o 
  -1   6   8    18104.95    17596.02    112.59 o 
   0   6   8     3122.25     3004.57     43.19 o 
   1   6   8    13565.77    13312.07     64.42 o 
   2   6   8     1997.25     2028.02     33.02 o 
   3   6   8     1607.10     1530.14     29.62 o 
   4   6   8     1082.97      968.61     24.06 o 
   5   6   8    23929.18    25089.80    301.50 o 
   6   6   8     5850.11     5443.55     82.07 o 
   7   6   8    13977.43    13907.02    126.73 o 
   8   6   8      654.39      597.86     73.26 o 
   9   6   8     9459.72     9538.73    112.32 o 
  10   6   8     2951.20     2962.16     88.57 o 
  11   6   8      379.84      431.94     74.31 o 
  12   6   8        1.74       24.91     88.61 o 
  13   6   8    11448.69    11030.04    163.05 o 
  14   6   8     2134.35     2272.49    179.45 o 
  15   6   8      232.37      264.25    158.67 o 
  16   6   8      300.26      281.93    161.49 o 
 -11   7   8     1269.26     1386.58    250.12 o 
 -10   7   8     3243.04     3572.67    273.23 o 
  -9   7   8       18.61       66.77    193.03 o 
  -8   7   8      624.84      422.51    206.40 o 
  -7   7   8     3078.76     3150.78    123.37 o 
  -6   7   8    20809.95    21435.67    250.62 o 
  -5   7   8     4372.74     4708.31    142.72 o 
  -4   7   8     1625.96     1494.04     58.22 o 
  -3   7   8      485.83      545.47     47.14 o 
  -2   7   8     9765.23     9366.48     70.58 o 
  -1   7   8     1913.83     2183.47     45.32 o 
   0   7   8       16.80       57.83     35.83 o 
   1   7   8     1217.84     1326.36     38.59 o 
   2   7   8      309.13      335.89     32.53 o 
   3   7   8     1203.78     1247.57     33.56 o 
   4   7   8     8881.98     8689.63    154.70 o 
   5   7   8       11.38      118.45     23.92 o 
   6   7   8     2352.25     2351.71     53.87 o 
   7   7   8     1920.24     2042.06     50.24 o 
   8   7   8      993.89      997.85     62.77 o 
   9   7   8     3239.70     3239.91     83.11 o 
  10   7   8     7280.49     7620.29    155.87 o 
  11   7   8      284.66      279.82    111.82 o 
  12   7   8     1684.48     1631.30    110.27 o 
  13   7   8      724.81      781.29    106.29 o 
  14   7   8      184.15      280.95    153.02 o 
  15   7   8      434.70      508.29    175.48 o 
  16   7   8      156.89      161.37    171.59 o 
 -10   8   8       49.63      188.18    252.52 o 
  -9   8   8     1557.59     1669.53    224.63 o 
  -8   8   8      277.10      229.46    213.68 o 
  -7   8   8      417.87      450.33    113.62 o 
  -6   8   8     5207.64     5153.80    119.78 o 
  -5   8   8     3983.88     4057.91    129.42 o 
  -4   8   8      401.21      382.51     83.32 o 
  -3   8   8    16341.37    16035.13    107.34 o 
  -2   8   8       18.88      132.90     45.38 o 
  -1   8   8    52300.88    51332.12    258.09 o 
   0   8   8       36.96       64.68     38.86 o 
   1   8   8    15068.15    14331.52    114.25 o 
   2   8   8     2771.17     2590.81     43.93 o 
   3   8   8     5288.43     4906.79     81.93 o 
   4   8   8       23.33      125.32     24.96 o 
   5   8   8      141.24      134.68     15.48 o 
   6   8   8     3071.19     2856.45     48.37 o 
   7   8   8      337.70      416.01     40.44 o 
   8   8   8      485.30      603.57     70.76 o 
   9   8   8     6843.82     6522.36    107.60 o 
  10   8   8        1.38      -14.75     82.36 o 
  11   8   8     2218.15     2198.92    108.49 o 
  12   8   8      640.51      766.58    103.26 o 
  13   8   8      257.54      202.75    193.04 o 
  14   8   8     2631.75     2556.73    156.70 o 
  15   8   8     1310.10     1333.00    164.33 o 
  16   8   8       18.49       69.20    207.60 o 
 -10   9   8     1352.11     1365.95    236.76 o 
  -9   9   8     6864.27     6737.92    264.20 o 
  -8   9   8      486.03      347.95    140.36 o 
  -7   9   8      293.31      255.24    101.03 o 
  -6   9   8     2221.67     2235.87    111.97 o 
  -5   9   8     2520.90     2867.89    117.16 o 
  -4   9   8       51.38      125.60     88.31 o 
  -3   9   8       51.38      125.42     64.71 o 
  -2   9   8     3564.66     3447.75     58.44 o 
  -1   9   8     6309.55     6244.46     79.95 o 
   0   9   8     1564.73     1452.44     47.43 o 
   1   9   8     3547.63     3505.96     56.67 o 
   2   9   8    24003.19    22734.34    338.72 o 
   3   9   8    10045.71    10151.46    217.87 o 
   4   9   8    46334.79    45253.35    201.44 o 
   5   9   8     7536.59     7422.90     65.96 o 
   6   9   8       72.97      244.32     51.63 o 
   7   9   8    15722.98    15401.44    158.70 o 
   8   9   8     5972.49     5796.99     94.24 o 
   9   9   8     1944.88     1652.24     77.25 o 
  10   9   8       35.17       32.94     71.14 o 
  11   9   8      124.75      186.96     85.38 o 
  12   9   8      200.27      243.44    104.27 o 
  13   9   8      929.32      844.31    117.19 o 
  14   9   8      311.07      392.68    115.85 o 
  15   9   8        3.86      -15.29    119.82 o 
  16   9   8      330.17      316.03    123.83 o 
  -9  10   8     3962.01     3782.72    195.19 o 
  -8  10   8      116.39      137.14    166.97 o 
  -7  10   8     4895.55     4977.60    143.23 o 
  -6  10   8       20.62       73.98    103.44 o 
  -5  10   8     5547.31     5622.35    185.88 o 
  -4  10   8      850.12      811.13    100.89 o 
  -3  10   8     1009.62      968.14     71.99 o 
  -2  10   8       74.26       65.58     56.10 o 
  -1  10   8      102.69      134.89     47.74 o 
   0  10   8      382.86      493.27     47.58 o 
   1  10   8       22.31      226.61     47.75 o 
   2  10   8     6930.80     6385.32    172.34 o 
   3  10   8    18454.11    17591.64    363.72 o 
   4  10   8      132.19      389.17     51.99 o 
   5  10   8     1833.83     1765.12     52.27 o 
   6  10   8    16544.78    15759.37    184.79 o 
   7  10   8       36.64      428.44     74.33 o 
   8  10   8    13014.60    12771.31    206.80 o 
   9  10   8     3043.97     3148.29     88.86 o 
  10  10   8     1852.91     1878.36     85.47 o 
  11  10   8      136.90      132.34     87.31 o 
  12  10   8       88.86      102.89     92.77 o 
  13  10   8       35.33       19.50    114.27 o 
  14  10   8       43.44      137.91    122.72 o 
  15  10   8      557.49      634.04    131.39 o 
  -8  11   8     1137.02     1092.40    184.58 o 
  -7  11   8     2731.89     2914.58    177.18 o 
  -6  11   8     6748.88     6768.48    188.97 o 
  -5  11   8     2347.19     2589.04    122.99 o 
  -4  11   8      625.63      728.79     78.40 o 
  -3  11   8    15191.82    14751.84    142.94 o 
  -2  11   8     5770.54     5774.86     82.32 o 
  -1  11   8     4134.55     3982.81     71.43 o 
   0  11   8     1768.37     1810.76     77.73 o 
   1  11   8     2582.57     2671.82     75.48 o 
   2  11   8      778.22      783.86     66.84 o 
   3  11   8      225.89      191.97     63.28 o 
   4  11   8      687.97      707.08     62.13 o 
   5  11   8      483.31      646.67     53.63 o 
   6  11   8      120.87      371.54     65.99 o 
   7  11   8    10557.81    10460.26    179.28 o 
   8  11   8       37.75      245.00     82.94 o 
   9  11   8      611.38      664.26     83.06 o 
  10  11   8       55.32       81.69     92.73 o 
  11  11   8     9747.49     9995.64    146.51 o 
  12  11   8        7.42      111.72     95.01 o 
  13  11   8     7343.98     7543.64    142.05 o 
  14  11   8        5.67       37.22    106.97 o 
  15  11   8     1624.90     1713.82    119.16 o 
  -7  12   8     2897.05     2765.61    184.60 o 
  -6  12   8        0.52      103.30    114.93 o 
  -5  12   8     4883.36     4873.63    127.52 o 
  -4  12   8      939.55     1025.59     84.95 o 
  -3  12   8       33.97      141.79     80.49 o 
  -2  12   8    19895.34    19953.63    232.29 o 
  -1  12   8     1190.70     1279.75     81.31 o 
   0  12   8     9066.98     8626.16    180.19 o 
   1  12   8      868.60      906.82     80.79 o 
   2  12   8     9906.89     9454.76    193.34 o 
   3  12   8      510.38      407.28     75.31 o 
   4  12   8        7.65        6.63     74.41 o 
   5  12   8     1401.53     1396.51    103.24 o 
   6  12   8    10437.80    10275.49    120.62 o 
   7  12   8     3291.19     3292.89     97.75 o 
   8  12   8     1546.54     1531.97    101.11 o 
   9  12   8      571.48      636.08     93.85 o 
  10  12   8        4.58      196.47     99.00 o 
  11  12   8     1344.78     1476.32    114.13 o 
  12  12   8     1099.11      976.55    107.13 o 
  13  12   8      386.77      475.75    110.31 o 
  14  12   8      296.52      305.36    105.48 o 
  15  12   8     2293.27     2390.71    133.97 o 
  -6  13   8      108.25      154.38    112.46 o 
  -5  13   8      394.06      409.09    100.02 o 
  -4  13   8       54.67       69.28     82.38 o 
  -3  13   8     1217.93     1207.73     90.08 o 
  -2  13   8     3150.29     3456.09    100.15 o 
  -1  13   8      654.55      761.53     83.26 o 
   0  13   8      922.63      997.81     82.91 o 
   1  13   8     3891.01     3724.16    102.48 o 
   2  13   8     2897.54     3316.72    121.29 o 
   3  13   8     5633.63     5647.81    177.96 o 
   4  13   8     1044.32      988.00    130.38 o 
   5  13   8      375.52      403.80    108.04 o 
   6  13   8     3833.56     3975.76    131.04 o 
   7  13   8     1094.63     1197.41    145.88 o 
   8  13   8       15.28       62.20    110.37 o 
   9  13   8      250.52      367.26     99.69 o 
  10  13   8     6711.91     6781.49    146.37 o 
  11  13   8     2051.45     2151.28    118.22 o 
  12  13   8      257.61      247.55    105.39 o 
  13  13   8       25.12       41.65    110.09 o 
  14  13   8       19.47       74.61    118.09 o 
  -4  14   8      241.72      268.00    110.55 o 
  -3  14   8        5.91       80.92     99.76 o 
  -2  14   8      965.98      994.13     91.04 o 
  -1  14   8      153.94      219.96     83.93 o 
   0  14   8      918.06      970.77     96.09 o 
   1  14   8     1224.20     1196.76     94.81 o 
   2  14   8     2443.64     2428.17     98.02 o 
   3  14   8      787.55      851.71    117.76 o 
   4  14   8       32.87      -36.42    191.82 o 
   5  14   8       30.44       48.77    137.54 o 
   6  14   8       60.60       81.98    117.28 o 
   7  14   8     4806.63     4717.76    145.79 o 
   8  14   8     3354.66     3451.22    177.53 o 
   9  14   8      240.87      285.66    108.70 o 
  10  14   8     2489.12     2584.82    119.77 o 
  11  14   8     1696.58     1888.70    117.67 o 
  12  14   8       48.30       80.61    113.87 o 
  13  14   8      137.47      203.20    114.31 o 
  -3  15   8      509.35      504.96     96.20 o 
  -2  15   8     4304.92     4314.72    114.58 o 
  -1  15   8       42.53      125.89     91.50 o 
   0  15   8       25.62       91.20     96.36 o 
   1  15   8     1092.36     1071.16     96.36 o 
   2  15   8     1381.09     1157.92    122.21 o 
   3  15   8      214.23      272.07    114.43 o 
   4  15   8      222.06      208.58    139.06 o 
   5  15   8      313.04      247.44    136.43 o 
   6  15   8       12.92       60.41    145.00 o 
   7  15   8     3057.88     3007.35    151.18 o 
   8  15   8     1703.93     1665.05    160.26 o 
   9  15   8      850.33      780.69    251.33 o 
  10  15   8      476.61      549.52    175.13 o 
  11  15   8      707.80      892.27    147.04 o 
  12  15   8     2788.73     2716.63    127.38 o 
  -1  16   8     4232.16     4208.03    129.84 o 
   0  16   8      604.59      769.12    104.34 o 
   1  16   8     2820.27     2688.31    135.39 o 
   2  16   8     3082.37     2944.43    146.35 o 
   3  16   8      220.76      261.84    124.79 o 
   4  16   8     1262.91     1323.43    167.34 o 
   5  16   8      797.55      823.05    157.99 o 
   6  16   8      316.57      354.04    163.09 o 
   7  16   8       64.14      100.59    162.39 o 
   8  16   8      477.93      518.04    168.59 o 
   9  16   8       22.29       78.91    224.60 o 
  10  16   8       20.84      120.19    233.10 o 
  11  16   8      102.18       61.16    167.82 o 
   2  17   8        3.14       53.36    137.42 o 
   3  17   8     4527.22     4577.19    165.55 o 
   4  17   8      234.62      410.50    155.73 o 
   5  17   8     4379.68     4373.38    206.53 o 
   6  17   8       10.67      -11.55    174.99 o 
   7  17   8     3033.44     3218.08    228.29 o 
   8  17   8        0.68       37.48    172.16 o 
  -7 -15   9     5068.99     5237.16    161.45 o 
  -6 -15   9     1096.34     1351.66    134.06 o 
  -5 -15   9     9057.05     9446.35    196.84 o 
  -4 -15   9      513.53      499.10    122.52 o 
  -3 -15   9     1676.95     1660.62    129.64 o 
  -2 -15   9     4401.12     4144.56    147.32 o 
  -1 -15   9       36.60      209.40    119.33 o 
   0 -15   9     1974.46     1926.36    135.83 o 
   1 -15   9        4.16        9.54    122.50 o 
  -9 -14   9     1522.29     1481.14    145.91 o 
  -8 -14   9      130.26      186.61    124.72 o 
  -7 -14   9      103.55      180.23    113.63 o 
  -6 -14   9       45.40       48.62    114.84 o 
  -5 -14   9       78.66       76.91    121.60 o 
  -4 -14   9       16.53       56.75     94.63 o 
  -3 -14   9     4135.68     3977.27    135.03 o 
  -2 -14   9     4517.43     4489.04    138.95 o 
  -1 -14   9     6668.10     6248.73    151.59 o 
   0 -14   9     1006.86     1150.36    143.34 o 
   1 -14   9     4749.37     4560.70    184.00 o 
   2 -14   9       92.53      227.34    120.16 o 
   3 -14   9     2721.84     2563.00    146.64 o 
   4 -14   9      708.18      767.94    128.50 o 
 -10 -13   9       31.73       41.27    117.52 o 
  -9 -13   9      207.25      211.28    120.05 o 
  -8 -13   9      294.05      346.94    116.50 o 
  -7 -13   9     1867.09     1865.14    107.97 o 
  -6 -13   9     1554.19     1525.00    123.50 o 
  -5 -13   9      781.10      701.63     94.04 o 
  -4 -13   9       28.08       48.69    101.99 o 
  -3 -13   9      153.96      164.81    104.98 o 
  -2 -13   9        4.56       15.89    119.60 o 
  -1 -13   9      498.36      498.60    108.22 o 
   0 -13   9     1071.30     1030.23    135.62 o 
   1 -13   9     1673.12     1664.35    121.29 o 
   2 -13   9    11329.67    11667.04    181.19 o 
   3 -13   9       38.90        2.93    148.99 o 
   4 -13   9     7924.72     7838.15    178.53 o 
   5 -13   9      592.51      753.93    130.23 o 
 -11 -12   9      940.85      915.87    157.91 o 
 -10 -12   9     1726.13     1718.78    122.23 o 
  -9 -12   9     1129.35     1194.42    118.87 o 
  -8 -12   9     1488.20     1468.73    123.10 o 
  -7 -12   9    10717.44    10364.51    143.50 o 
  -6 -12   9      209.71      430.62     94.84 o 
  -5 -12   9     1603.21     1555.14     91.94 o 
  -4 -12   9       95.90       63.41     93.76 o 
  -3 -12   9     4290.44     4342.55    121.75 o 
  -2 -12   9    12508.92    12589.11    254.75 o 
  -1 -12   9       10.33       54.22    114.20 o 
   0 -12   9        8.66       46.41     80.91 o 
   1 -12   9     1502.47     1533.68     86.01 o 
   2 -12   9       96.20      160.47     79.58 o 
   3 -12   9      121.95      121.52     80.33 o 
   4 -12   9      335.42      284.37    105.05 o 
   5 -12   9      122.63      131.66     88.64 o 
   6 -12   9     2034.96     1922.99    109.46 o 
   7 -12   9     1912.88     2093.51    143.19 o 
 -12 -11   9       89.99      -15.56    151.93 o 
 -11 -11   9     1327.12     1253.77    150.84 o 
 -10 -11   9      288.06      371.82     93.29 o 
  -9 -11   9      139.54      158.43     86.77 o 
  -8 -11   9     1214.81     1054.84     93.01 o 
  -7 -11   9      295.70      518.46     74.26 o 
  -6 -11   9     3992.76     4235.66     91.16 o 
  -5 -11   9      227.29      238.71     58.44 o 
  -4 -11   9       78.45      119.05     66.58 o 
  -3 -11   9     5900.35     6165.80    113.97 o 
  -2 -11   9     2232.03     2378.57    118.56 o 
  -1 -11   9     1822.90     1901.49     86.73 o 
   0 -11   9     6286.37     6225.00    101.85 o 
   1 -11   9       43.76      176.79     73.64 o 
   2 -11   9    18786.89    18410.02    152.96 o 
   3 -11   9     2685.05     2748.47     86.70 o 
   4 -11   9       92.55       93.94     79.86 o 
   5 -11   9     1897.03     1848.70    109.55 o 
   6 -11   9      141.82      135.52     93.91 o 
   7 -11   9       79.77       83.96     95.88 o 
   8 -11   9       11.92        5.96    122.26 o 
 -12 -10   9      218.34      214.76    123.92 o 
 -11 -10   9      697.65      715.27    119.53 o 
 -10 -10   9      214.33      223.34     88.84 o 
  -9 -10   9      124.77      124.30     72.77 o 
  -8 -10   9       66.26       78.00     69.25 o 
  -7 -10   9     1882.08     2033.78     67.50 o 
  -6 -10   9     3000.95     3131.96     70.52 o 
  -5 -10   9     2497.08     2387.44     67.89 o 
  -4 -10   9      113.13      149.91     63.93 o 
  -3 -10   9     4494.21     4769.11     88.61 o 
  -2 -10   9      208.60      230.43     73.98 o 
  -1 -10   9      285.25      286.81     74.49 o 
   0 -10   9    23000.88    22867.77    154.43 o 
   1 -10   9    10988.33    10543.76    117.94 o 
   2 -10   9    11028.06    10826.93    121.59 o 
   3 -10   9      181.38      160.80     73.13 o 
   4 -10   9      165.56      159.59     73.78 o 
   5 -10   9     9467.93     9501.43    154.45 o 
   6 -10   9     2634.40     2655.43    137.03 o 
   7 -10   9     6916.07     6579.45    146.16 o 
   8 -10   9        5.47        5.00    110.37 o 
   9 -10   9      124.84      109.71    100.52 o 
 -13  -9   9      506.09      621.20    107.03 o 
 -12  -9   9       73.64       52.65     96.22 o 
 -11  -9   9      996.59     1138.16     99.09 o 
 -10  -9   9       52.41       91.18     85.79 o 
  -9  -9   9      971.01     1060.39     74.72 o 
  -8  -9   9      653.89      787.06     70.43 o 
  -7  -9   9     1870.95     2007.10     65.12 o 
  -6  -9   9      866.23      872.85     59.02 o 
  -5  -9   9      479.95      453.32     56.63 o 
  -4  -9   9     4165.52     4185.00     74.77 o 
  -3  -9   9      152.26      175.83     67.23 o 
  -2  -9   9     3992.69     3807.78     90.04 o 
  -1  -9   9    12667.21    12113.87    126.14 o 
   0  -9   9    11271.40    11427.40    112.35 o 
   1  -9   9     7371.35     7375.40     96.86 o 
   2  -9   9     3080.39     3078.45     78.77 o 
   3  -9   9     1377.81     1553.61     77.83 o 
   4  -9   9       34.09       95.30     71.02 o 
   5  -9   9      153.08      224.89     94.47 o 
   6  -9   9     8583.01     8578.09    201.08 o 
   7  -9   9     1211.01     1190.41     99.02 o 
   8  -9   9     2589.66     2490.73    120.73 o 
   9  -9   9     4305.17     4160.19    139.40 o 
  10  -9   9      198.92      322.69    119.67 o 
 -13  -8   9       13.27       83.18    120.88 o 
 -12  -8   9     2274.53     2312.50    137.76 o 
 -11  -8   9     5313.75     5538.22    162.81 o 
 -10  -8   9     8973.27     9053.12    154.64 o 
  -9  -8   9      448.25      499.62     90.42 o 
  -8  -8   9     8855.91     8936.70    168.37 o 
  -7  -8   9     5801.38     5801.82     80.34 o 
  -6  -8   9     2529.27     2696.51     67.58 o 
  -5  -8   9     7578.21     7540.32     77.74 o 
  -4  -8   9      511.28      737.14     50.12 o 
  -3  -8   9     4493.86     4313.68     79.38 o 
  -2  -8   9      234.94      274.84     67.03 o 
  -1  -8   9     1895.27     1943.80     77.54 o 
   0  -8   9     2191.46     2262.80     65.82 o 
   1  -8   9      551.97      628.50     60.84 o 
   2  -8   9     2147.91     2196.97     90.07 o 
   3  -8   9     6593.12     6634.14    119.35 o 
   4  -8   9     5967.97     5884.75    120.00 o 
   5  -8   9     3364.24     3408.69    109.96 o 
   6  -8   9      163.69      159.72     90.43 o 
   7  -8   9      228.43      186.90    116.21 o 
   8  -8   9        9.06       26.93    101.42 o 
   9  -8   9     2868.71     2759.79    124.97 o 
  10  -8   9     1822.69     1906.30    122.04 o 
  11  -8   9     5434.06     5779.75    160.81 o 
 -14  -7   9        7.55      108.42    128.26 o 
 -13  -7   9     2100.20     2268.72    336.35 o 
 -12  -7   9       78.52      209.82    138.18 o 
 -11  -7   9      687.83      765.72    132.21 o 
 -10  -7   9        9.52       38.05    117.92 o 
  -9  -7   9     4200.76     4111.66    113.95 o 
  -8  -7   9      191.05      243.16     67.77 o 
  -7  -7   9     2461.97     2594.29     77.95 o 
  -6  -7   9     9450.37     9490.35     90.44 o 
  -5  -7   9     1371.24     1436.57     57.00 o 
  -4  -7   9    21483.12    20997.91    152.17 o 
  -3  -7   9      980.13     1115.74     54.20 o 
  -2  -7   9    33085.55    32464.77    198.82 o 
  -1  -7   9        3.63       47.28     63.43 o 
   0  -7   9    10688.26    10764.95    101.72 o 
   1  -7   9    18096.26    17507.58    323.17 o 
   2  -7   9    10644.37    10594.40    128.27 o 
   3  -7   9       57.02      133.99     81.60 o 
   4  -7   9      207.65      183.94     80.91 o 
   5  -7   9        9.89       34.15     79.29 o 
   6  -7   9       62.27       95.94    106.94 o 
   7  -7   9       81.48      105.54    114.06 o 
   8  -7   9     3888.85     3796.79    122.76 o 
   9  -7   9    11979.53    11423.67    192.07 o 
  10  -7   9     2329.66     2377.60    126.75 o 
  11  -7   9      501.20      496.41    109.83 o 
  12  -7   9      169.16      225.12    119.16 o 
 -14  -6   9     2382.21     2285.07    177.68 o 
 -13  -6   9       45.52       95.02    151.02 o 
 -12  -6   9        0.58       33.86    136.05 o 
 -11  -6   9       40.00       94.70    188.18 o 
 -10  -6   9      796.31      770.56    125.60 o 
  -9  -6   9      705.90      906.21    116.75 o 
  -8  -6   9     3420.46     3487.29    126.49 o 
  -7  -6   9       97.99      171.26     60.60 o 
  -6  -6   9     1008.81     1026.96     49.66 o 
  -5  -6   9       90.02      101.14     44.61 o 
  -4  -6   9     2445.75     2304.47     57.57 o 
  -3  -6   9     1699.49     1836.87     49.58 o 
  -2  -6   9     1865.52     1909.84     85.61 o 
  -1  -6   9    12811.07    12867.93    192.92 o 
   0  -6   9     7298.06     6758.45    133.14 o 
   1  -6   9    49621.02    48382.11    410.72 o 
   2  -6   9     1839.56     1836.63     68.45 o 
   3  -6   9    15268.85    14449.80    113.85 o 
   4  -6   9     4725.79     4682.73    126.52 o 
   5  -6   9       20.71       53.58     65.16 o 
   6  -6   9    14443.56    14583.48    188.57 o 
   7  -6   9      121.77       70.12    111.12 o 
   8  -6   9     1614.99     1540.87    152.99 o 
   9  -6   9       12.42      104.45    114.60 o 
  10  -6   9      232.64      317.49    130.92 o 
  11  -6   9      254.25      274.44    130.51 o 
  12  -6   9      170.09      146.74    119.76 o 
  13  -6   9     1168.57     1145.07    127.07 o 
 -14  -5   9       77.75       62.98    165.12 o 
 -13  -5   9      301.38      127.72    123.99 o 
 -12  -5   9     6115.28     5992.62    124.99 o 
 -11  -5   9        9.07       78.26    102.96 o 
 -10  -5   9    11862.16    11816.47    156.58 o 
  -9  -5   9     5456.83     5538.38    121.08 o 
  -8  -5   9     1089.51     1118.33    115.82 o 
  -7  -5   9     3725.48     3562.94     83.97 o 
  -6  -5   9       71.12      194.40     53.27 o 
  -5  -5   9      132.36      187.88     41.61 o 
  -4  -5   9      465.19      477.42     45.17 o 
  -3  -5   9     2162.79     2184.18     58.06 o 
  -2  -5   9      490.16      611.39     31.07 o 
  -1  -5   9       61.96      148.70     31.50 o 
   0  -5   9      983.35      884.42     34.46 o 
   1  -5   9     8045.84     8649.85     75.18 o 
   2  -5   9       41.23       58.85     52.71 o 
   3  -5   9    14848.24    14616.77    117.38 o 
   4  -5   9     5679.66     5315.51     95.17 o 
   5  -5   9    12115.00    11310.13    134.36 o 
   6  -5   9     8040.82     7875.37    104.85 o 
   7  -5   9     1426.06     1583.37    146.92 o 
   9  -5   9     4518.47     4375.24    143.70 o 
  10  -5   9     8357.85     8925.25    179.12 o 
  11  -5   9     6253.17     5874.18    295.78 o 
  12  -5   9      138.32      167.43    126.61 o 
  13  -5   9     1095.18     1085.63    143.61 o 
 -14  -4   9      393.88      318.33    129.60 o 
 -13  -4   9     1678.10     1587.81    109.85 o 
 -12  -4   9      205.42      233.62     99.00 o 
 -11  -4   9      422.74      389.80     89.16 o 
 -10  -4   9      165.78      234.70     82.14 o 
  -9  -4   9     3870.23     3991.81     98.52 o 
  -8  -4   9       75.27      119.44     72.72 o 
  -7  -4   9    10359.37    10422.83    123.59 o 
  -6  -4   9    17146.96    16683.26    185.13 o 
  -5  -4   9    21826.43    21448.24    227.53 o 
  -4  -4   9      264.81      323.14     39.04 o 
  -3  -4   9    17995.92    19079.98    131.38 o 
  -2  -4   9    12477.53    14058.56    156.98 o 
  -1  -4   9     2626.19     2237.97     49.96 o 
   0  -4   9      644.60      760.50     26.87 o 
   1  -4   9    19595.61    21055.56     94.09 o 
   2  -4   9     6568.17     6409.33     88.71 o 
   3  -4   9     1116.43     1244.72     68.61 o 
   4  -4   9       36.84      104.41     56.98 o 
   5  -4   9       14.30       16.72     54.60 o 
   6  -4   9     5132.76     4994.39     81.53 o 
   7  -4   9      357.88      378.80    140.84 o 
   8  -4   9    14275.07    13793.41    254.13 o 
   9  -4   9       12.10       -0.56    108.17 o 
  10  -4   9    10964.79    10324.98    447.23 o 
  11  -4   9      297.30      222.31    120.11 o 
  12  -4   9      287.96      176.40    120.56 o 
  13  -4   9      327.13      271.80    141.98 o 
  14  -4   9      383.86      407.84    148.48 o 
 -14  -3   9      414.80      409.39    132.62 o 
 -13  -3   9     4017.25     3826.67    123.29 o 
 -12  -3   9      805.64      833.21    100.88 o 
 -11  -3   9      151.81      162.88     92.72 o 
 -10  -3   9      518.15      445.38     87.32 o 
  -9  -3   9     4550.53     4497.41    117.46 o 
  -8  -3   9     1307.23     1317.33     80.13 o 
  -7  -3   9     5204.20     4951.54     91.95 o 
  -6  -3   9     7703.29     7738.05     94.19 o 
  -5  -3   9     1630.78     1703.03     49.38 o 
  -4  -3   9        7.69       12.74     23.73 o 
  -3  -3   9    10799.16    10329.71     95.15 o 
  -2  -3   9     6335.69     6742.31     57.69 o 
  -1  -3   9    57779.97    56792.95    506.84 o 
   0  -3   9     2526.42     2529.83     39.50 o 
   1  -3   9       55.01       70.16     22.06 o 
   2  -3   9    14181.90    12827.34    180.14 o 
   3  -3   9    18003.91    18326.93    211.89 o 
   4  -3   9     5189.44     4599.80     75.72 o 
   5  -3   9      867.28      772.19     52.25 o 
   6  -3   9       53.79       47.92     41.41 o 
   7  -3   9     1900.69     1955.08    154.22 o 
   8  -3   9     2907.07     2994.84    165.17 o 
   9  -3   9      718.66      575.21    105.42 o 
  10  -3   9     2414.42     2308.48    129.92 o 
  11  -3   9      194.98      306.35    116.04 o 
  12  -3   9        3.43       18.21    161.47 o 
  13  -3   9      434.77      407.32    132.99 o 
  14  -3   9      174.19      277.63    136.42 o 
 -14  -2   9      599.80      706.95    119.55 o 
 -13  -2   9        6.95      106.13    106.56 o 
 -12  -2   9        0.10       59.72     99.42 o 
 -11  -2   9     1076.06     1028.37     98.54 o 
 -10  -2   9      265.95      296.06    101.40 o 
  -9  -2   9      434.05      431.60     97.92 o 
  -8  -2   9     8022.37     7554.07    122.95 o 
  -7  -2   9     3362.48     3234.29     96.35 o 
  -6  -2   9        1.95        3.37     35.98 o 
  -5  -2   9      158.24      105.96     35.39 o 
  -4  -2   9     6489.91     6258.34     94.99 o 
  -3  -2   9    19164.50    19834.28    135.81 o 
  -2  -2   9    14799.22    14313.37    186.52 o 
  -1  -2   9      229.92      276.46     34.50 o 
   0  -2   9      541.08      641.15     37.11 o 
   1  -2   9     1170.45     1373.08     52.94 o 
   2  -2   9    15094.33    15767.34    191.17 o 
   3  -2   9     3401.06     3081.98    120.27 o 
   4  -2   9     7517.05     7541.60    160.46 o 
   5  -2   9     1380.72     1553.15     49.74 o 
   6  -2   9    17070.60    15292.48    267.13 o 
   7  -2   9     4724.60     4808.16    171.29 o 
   8  -2   9    12597.41    12662.11    233.45 o 
   9  -2   9     1219.58     1312.97    104.70 o 
  10  -2   9     4464.06     4208.08    150.99 o 
  11  -2   9      358.49      303.40    109.75 o 
  12  -2   9        0.23       -7.28    116.14 o 
  13  -2   9      359.86      391.27    129.47 o 
  14  -2   9      158.06       91.90    119.22 o 
  15  -2   9       85.87      125.52    159.67 o 
 -14  -1   9       18.06       36.10    141.56 o 
 -13  -1   9      323.19      468.23    127.68 o 
 -12  -1   9      779.78      745.00    139.49 o 
 -11  -1   9     5895.08     5767.93    168.34 o 
 -10  -1   9     1570.80     1696.47    137.09 o 
  -9  -1   9     2978.96     2954.88    132.21 o 
  -8  -1   9     1129.71     1069.78    115.46 o 
  -7  -1   9       71.59      177.94    106.02 o 
  -6  -1   9    11536.16    11016.01    155.17 o 
  -5  -1   9     4884.24     5330.52    124.13 o 
  -4  -1   9      166.25      214.42     43.61 o 
  -3  -1   9    18686.70    17404.15    298.43 o 
  -2  -1   9    16687.91    15908.36    146.90 o 
  -1  -1   9    13699.26    14157.38    192.37 o 
   0  -1   9    27190.05    26605.10    240.59 o 
   1  -1   9    30189.34    28264.52    107.55 o 
   2  -1   9      662.59      579.66     37.64 o 
   3  -1   9      106.58       77.89     44.63 o 
   4  -1   9       38.51       80.68     52.48 o 
   5  -1   9      960.74     1056.39    111.71 o 
   6  -1   9    22418.77    19674.06   1381.98 o 
   7  -1   9       87.38       25.50    125.05 o 
   8  -1   9     7065.83     7076.86    187.13 o 
   9  -1   9        3.37      134.76    151.76 o 
  10  -1   9     1331.48     1422.85     95.07 o 
  11  -1   9     9046.90     8921.72    238.17 o 
  12  -1   9      896.41      855.14    100.62 o 
  13  -1   9     3196.54     3336.22    170.52 o 
  14  -1   9      434.72      399.49    115.21 o 
  15  -1   9       67.34      151.03    148.39 o 
 -14   0   9      178.00      259.67    169.91 o 
 -13   0   9     1487.74     1477.84    163.93 o 
 -12   0   9     1867.63     1996.21    167.87 o 
 -11   0   9      642.20      594.24    141.38 o 
 -10   0   9     7820.00     7757.66    253.92 o 
  -9   0   9      242.38      180.42    119.37 o 
  -8   0   9       84.76      139.43    112.30 o 
  -7   0   9    19989.79    19738.58    299.37 o 
  -6   0   9     4685.43     4450.31    119.39 o 
  -5   0   9    19187.27    19040.67    186.87 o 
  -4   0   9      306.33      376.78     83.62 o 
  -3   0   9    19765.74    20527.55    165.40 o 
  -2   0   9    12775.24    12109.28    154.53 o 
  -1   0   9     5997.51     5603.46    127.62 o 
   0   0   9       98.36      157.83     98.34 o 
   1   0   9    24785.79    22451.06    304.39 o 
   2   0   9    42575.83    40792.47    373.37 o 
   3   0   9    21147.64    21142.34    299.38 o 
   4   0   9     1767.19     1951.55     62.59 o 
   5   0   9    33475.05    35151.77    649.04 o 
   6   0   9    13583.52    13359.07    138.92 o 
   7   0   9     7108.02     6896.84    123.53 o 
   8   0   9     1523.82     1975.25    122.64 o 
   9   0   9     3815.12     3634.44    140.89 o 
  10   0   9     6821.20     6783.38    143.80 o 
  11   0   9    11874.35    11658.36    167.20 o 
  12   0   9     2156.08     2035.83    103.28 o 
  13   0   9      216.19      280.35    101.23 o 
  14   0   9     2091.06     2109.63    116.28 o 
  15   0   9      574.00      610.04    184.95 o 
 -13   1   9      561.98      605.51    168.96 o 
 -12   1   9      267.10      240.99    151.09 o 
 -11   1   9        3.95      116.55    202.75 o 
 -10   1   9      234.59      265.06    124.85 o 
  -9   1   9     2804.94     2583.83    137.86 o 
  -8   1   9    11665.68    11969.58    186.88 o 
  -7   1   9     3123.14     3089.48    124.44 o 
  -6   1   9     4970.53     4905.46    129.57 o 
  -5   1   9     1446.24     1447.80    100.62 o 
  -4   1   9       51.39       60.60     84.01 o 
  -3   1   9    20364.41    20046.85    271.08 o 
  -2   1   9    61198.81    59564.91    703.90 o 
  -1   1   9     1062.12     1122.64     28.89 o 
   0   1   9    24342.31    23967.23    315.04 o 
   1   1   9    39765.74    37887.44    561.60 o 
   2   1   9    12051.29    11865.22     80.82 o 
   3   1   9    23323.26    22127.91    101.30 o 
   4   1   9     1221.91     1506.54     72.31 o 
   5   1   9     5936.33     5944.48     86.27 o 
   6   1   9     8716.65     7976.94    115.77 o 
   7   1   9    10537.97    10327.41    182.98 o 
   8   1   9     1026.27      914.53     71.25 o 
   9   1   9      364.21      411.91     58.64 o 
  10   1   9     5420.95     5221.56     83.77 o 
  11   1   9     8505.20     8362.29     99.54 o 
  12   1   9      372.08      454.69     84.12 o 
  13   1   9       95.30      157.31     86.24 o 
  14   1   9      662.00      722.26    122.92 o 
  15   1   9     1276.76     1261.28    178.52 o 
  16   1   9        8.54       82.21    169.33 o 
 -13   2   9     3032.34     3256.29    191.34 o 
 -12   2   9      341.87      331.81    152.46 o 
 -11   2   9      935.18     1007.70    154.09 o 
 -10   2   9      335.07      244.11    133.45 o 
  -9   2   9     1850.52     1934.20    144.63 o 
  -8   2   9      300.83      271.59    112.69 o 
  -7   2   9      115.77      101.18     37.44 o 
  -6   2   9      933.11      923.71     37.24 o 
  -5   2   9     2512.41     2449.19     48.18 o 
  -4   2   9     5053.24     5027.48    111.25 o 
  -3   2   9       17.71      244.99    139.62 o 
  -2   2   9      175.58      204.21     27.33 o 
  -1   2   9     1665.89     1763.48     21.63 o 
   0   2   9     3491.34     3633.24     42.51 o 
   1   2   9       10.86       84.40     20.59 o 
   2   2   9    37930.45    36088.93    117.40 o 
   3   2   9    29452.89    27583.45    141.23 o 
   4   2   9    17334.75    17506.77    134.07 o 
   5   2   9     4977.09     5157.07    120.85 o 
   6   2   9    48135.18    46900.52    371.80 o 
   7   2   9     8219.35     7886.21    195.88 o 
   8   2   9    10834.99    10515.62     99.10 o 
   9   2   9      521.11      528.60     52.27 o 
  10   2   9       56.96       66.32     64.93 o 
  11   2   9    13813.15    14383.35    142.12 o 
  12   2   9     1715.29     1808.60     86.77 o 
  13   2   9     7230.56     7032.73    124.85 o 
  14   2   9       48.80      166.37    113.96 o 
  15   2   9     5558.34     5534.83    212.74 o 
  16   2   9     1302.38     1415.81    198.27 o 
 -13   3   9      221.86      193.17    161.10 o 
 -12   3   9      119.30      121.27    162.60 o 
 -11   3   9     7078.08     6909.03    194.12 o 
 -10   3   9     7425.65     7725.48    354.74 o 
  -9   3   9    13666.50    13541.91    564.66 o 
  -8   3   9    11541.66    11605.68    468.57 o 
  -7   3   9     3178.57     3271.25     71.88 o 
  -6   3   9      857.00      915.07     66.72 o 
  -5   3   9     1752.76     1662.14     62.38 o 
  -4   3   9        0.99       22.50     14.87 o 
  -3   3   9      100.45       97.56     76.80 o 
  -2   3   9     2400.38     2940.13     90.46 o 
  -1   3   9      416.86      434.31     21.92 o 
   0   3   9      389.20      309.95     21.18 o 
   1   3   9     2711.49     2685.40     36.06 o 
   2   3   9       41.94      103.82     30.16 o 
   3   3   9     9754.97    10315.93     79.38 o 
   4   3   9     5900.60     5818.53     83.15 o 
   5   3   9    65330.67    66147.82    263.17 o 
   6   3   9    21741.92    23298.84    174.80 o 
   7   3   9    52230.16    50226.04    298.50 o 
   8   3   9     1075.22     1197.89     63.97 o 
   9   3   9     3795.93     3729.12     71.98 o 
  10   3   9     3511.97     3302.62    107.20 o 
  11   3   9      532.94      629.62     69.03 o 
  12   3   9     3619.65     3811.41    114.93 o 
  13   3   9      449.80      382.75    107.53 o 
  14   3   9      471.78      412.91    117.65 o 
  15   3   9     1219.14     1052.23    157.50 o 
  16   3   9      149.96      167.75    184.67 o 
 -12   4   9      338.98      466.58    167.94 o 
 -11   4   9      699.22      833.94    152.81 o 
 -10   4   9      486.95      411.58    190.61 o 
  -9   4   9      193.86      179.68    173.61 o 
  -8   4   9       21.69      167.54    190.61 o 
  -7   4   9     1320.97     1281.71     69.09 o 
  -6   4   9    25192.53    24806.90    113.79 o 
  -5   4   9      558.71      554.22     27.73 o 
  -4   4   9    13064.63    12416.68    123.73 o 
  -3   4   9     2131.51     2009.76     30.36 o 
  -2   4   9     1596.79     1469.86     34.93 o 
  -1   4   9     3233.12     3382.14     49.33 o 
   0   4   9      959.36      945.01     32.02 o 
   1   4   9     2138.98     2251.84     41.67 o 
   2   4   9    15209.09    14943.14    133.87 o 
   3   4   9     1980.15     2340.25     76.43 o 
   4   4   9     3189.42     3457.54    174.32 o 
   6   4   9    29339.84    30969.14    282.09 o 
   7   4   9    16690.49    16507.84    165.48 o 
   8   4   9     2062.62     2225.64     79.62 o 
   9   4   9     5091.44     4875.66     73.12 o 
  10   4   9     5983.12     6029.64     98.96 o 
  11   4   9     9895.47     9920.28    112.58 o 
  12   4   9    18547.70    18830.92    165.05 o 
  13   4   9      729.70      820.38     79.33 o 
  14   4   9      392.93      279.29    146.56 o 
  15   4   9     5986.97     5697.57    215.82 o 
  16   4   9      103.22      197.63    171.44 o 
 -12   5   9     4790.06     5164.83    255.04 o 
 -11   5   9     5310.14     5205.64    295.14 o 
 -10   5   9      334.41      394.58    210.04 o 
  -9   5   9      152.68      186.97    186.97 o 
  -8   5   9     1837.81     1893.04    202.78 o 
  -7   5   9      555.26      564.73     85.42 o 
  -6   5   9       38.37       60.98     75.38 o 
  -5   5   9     2376.38     2273.02     56.54 o 
  -4   5   9      135.45      112.01     36.69 o 
  -3   5   9       93.49      163.45     34.87 o 
  -2   5   9    16299.25    16132.03     75.55 o 
  -1   5   9    37885.35    38191.16    237.43 o 
   0   5   9     3241.51     3713.99     58.25 o 
   1   5   9    19875.46    19746.22    150.20 o 
   2   5   9     4806.27     5031.57     59.02 o 
   3   5   9     1160.98     1392.21     37.63 o 
   4   5   9     4175.83     4001.89     51.89 o 
   5   5   9    11993.54    11584.39    111.57 o 
   6   5   9     1033.38      902.74     40.49 o 
   7   5   9    10970.54    10534.86    187.47 o 
   8   5   9     2723.56     2698.58     77.48 o 
   9   5   9      216.24      510.83    141.59 o 
  10   5   9     7596.21     7598.82     72.17 o 
  11   5   9       59.10      141.28     73.15 o 
  12   5   9     1096.97     1071.75     80.11 o 
  13   5   9     1003.77     1148.82    102.58 o 
  14   5   9     2260.19     2114.48    164.05 o 
  15   5   9      466.40      480.50    230.68 o 
  16   5   9     5076.25     5059.75    221.39 o 
 -11   6   9      866.15      750.33    223.40 o 
 -10   6   9     1071.30     1313.72    240.40 o 
  -9   6   9      171.34      128.69    217.32 o 
  -7   6   9     2741.30     2938.19    120.22 o 
  -6   6   9     9623.32     9813.05    421.09 o 
  -5   6   9      332.60      312.71     48.86 o 
  -4   6   9     2781.91     2728.18     48.28 o 
  -3   6   9      102.96       62.61     38.24 o 
  -2   6   9     1029.90     1031.39     41.49 o 
  -1   6   9       11.42       62.97     35.50 o 
   0   6   9     8867.03     9106.75     71.17 o 
   1   6   9       65.18      177.89     34.45 o 
   2   6   9     1029.61     1171.77     37.22 o 
   3   6   9     9006.80     8217.46     58.06 o 
   4   6   9      470.45      579.58     32.59 o 
   5   6   9    57668.02    56726.35    356.22 o 
   6   6   9     1451.96     1551.52     36.35 o 
   7   6   9      605.46      838.69     65.43 o 
   8   6   9     3165.96     3047.87     89.17 o 
   9   6   9     5904.96     5812.93    133.07 o 
  10   6   9    10303.12    10501.25    231.05 o 
  11   6   9     4839.52     4540.97     95.10 o 
  12   6   9      763.00      867.85     81.86 o 
  13   6   9     1508.88     1851.69    109.46 o 
  14   6   9     4359.79     4588.57    168.57 o 
  15   6   9      882.11      734.44    153.51 o 
  16   6   9       33.67       33.04    160.95 o 
 -11   7   9      155.59      174.83    217.32 o 
 -10   7   9     2022.97     2124.93    269.56 o 
  -9   7   9     2316.83     2477.14    250.14 o 
  -8   7   9      521.19      420.08    191.83 o 
  -7   7   9       62.07       54.59     97.18 o 
  -6   7   9     5304.35     5318.73    136.65 o 
  -5   7   9     2995.85     3184.09     98.55 o 
  -4   7   9      215.54      194.40     41.71 o 
  -3   7   9     1331.48     1367.25     48.21 o 
  -2   7   9    13508.13    13562.11     93.35 o 
  -1   7   9    22349.96    21624.48     91.10 o 
   0   7   9     1549.61     1583.99     43.21 o 
   1   7   9      364.22      412.02     36.34 o 
   2   7   9      381.16      491.70     35.23 o 
   3   7   9     2425.57     2544.19     36.16 o 
   4   7   9     2380.65     2749.73     34.40 o 
   5   7   9    12387.96    12086.47     89.30 o 
   6   7   9     9401.82     9747.75     75.49 o 
   7   7   9     1412.70     1259.73     54.06 o 
   8   7   9     9644.55     9219.56    123.50 o 
   9   7   9      138.96      178.27     65.70 o 
  10   7   9       21.08       71.07     72.32 o 
  11   7   9      756.25      606.86     81.34 o 
  12   7   9     1370.46     1515.73    129.25 o 
  13   7   9      110.16      105.44     95.53 o 
  14   7   9     4413.12     4286.25    195.54 o 
  15   7   9      486.67      530.21    176.42 o 
  16   7   9      186.44      149.65    168.60 o 
 -10   8   9       67.32      -12.14    252.52 o 
  -9   8   9     2167.18     2224.53    258.64 o 
  -8   8   9     1190.03     1233.60    205.20 o 
  -7   8   9      288.96      271.95    184.54 o 
  -6   8   9      523.98      474.66     88.39 o 
  -5   8   9     6001.54     6102.18    122.61 o 
  -4   8   9      362.44      367.49     46.54 o 
  -3   8   9      150.64      157.21     45.78 o 
  -2   8   9    10203.80     9963.91     74.46 o 
  -1   8   9       60.62      210.44     44.80 o 
   0   8   9     2677.72     2655.07     50.89 o 
   1   8   9     2422.23     2203.76     49.79 o 
   2   8   9     3573.11     3655.81     49.50 o 
   3   8   9    19349.91    18446.51    170.41 o 
   4   8   9    15457.95    14929.51    170.75 o 
   5   8   9     1325.93     1406.45     34.02 o 
   6   8   9     4179.26     3866.29     72.72 o 
   7   8   9       12.75       57.45     41.59 o 
   8   8   9      751.65      639.90     50.37 o 
   9   8   9     1237.17     1267.02     62.98 o 
  10   8   9      841.38      903.75    101.11 o 
  12   8   9     1325.93     1565.44    133.01 o 
  13   8   9      527.34      602.35    120.61 o 
  14   8   9     1409.84     1416.97    220.98 o 
  15   8   9       33.63      166.33    195.46 o 
  16   8   9      536.28      515.99    257.39 o 
  -9   9   9       11.55       86.40    158.31 o 
  -8   9   9     2057.10     1992.72    166.14 o 
  -7   9   9      140.37       55.98    144.42 o 
  -6   9   9      944.37      927.39     98.23 o 
  -5   9   9     7832.17     7927.92    107.50 o 
  -4   9   9    15087.78    14765.38    113.88 o 
  -3   9   9     3169.69     2970.72     58.64 o 
  -2   9   9      925.08      876.80     49.14 o 
  -1   9   9     8730.29     8837.52    120.14 o 
   0   9   9     7564.53     7505.09     67.67 o 
   1   9   9     6002.20     6010.12     65.01 o 
   2   9   9     4158.98     4171.41    107.60 o 
   3   9   9    29521.72    29191.63    222.53 o 
   5   9   9     6717.68     6694.63     66.88 o 
   6   9   9    13569.35    12967.38    129.04 o 
   7   9   9      141.20      286.98     72.06 o 
   8   9   9    13651.28    12929.09    132.60 o 
   9   9   9     2147.14     2018.78     83.63 o 
  10   9   9        4.75       31.90     93.94 o 
  11   9   9      310.94      317.62     83.66 o 
  12   9   9     1639.72     1770.27    101.27 o 
  13   9   9      570.34      479.45    106.06 o 
  14   9   9     6120.16     5903.64    156.07 o 
  15   9   9      287.62      310.78    123.75 o 
  16   9   9      144.03      137.00    127.76 o 
  -9  10   9     1725.23     1797.16    175.39 o 
  -8  10   9       11.04       21.85    205.17 o 
  -7  10   9      413.74      373.03    158.76 o 
  -6  10   9       11.80       -5.99    102.89 o 
  -5  10   9       90.35       75.27     99.31 o 
  -4  10   9      722.77      739.68     65.82 o 
  -3  10   9       53.09       39.08     56.74 o 
  -2  10   9       19.37       46.43     51.64 o 
  -1  10   9      734.65      705.15     52.02 o 
   0  10   9       29.96       27.67     45.28 o 
   1  10   9     4731.46     4758.02     64.47 o 
   2  10   9     4384.01     4184.74     60.26 o 
   3  10   9     4169.29     4245.50     93.83 o 
   4  10   9    18691.41    19056.23    185.52 o 
   5  10   9       81.90       81.57     49.71 o 
   6  10   9      424.17      733.96     45.66 o 
   7  10   9    11114.43    10990.23    112.92 o 
   8  10   9     6591.80     7120.26    106.44 o 
   9  10   9      819.95      911.15     82.51 o 
  10  10   9       65.32      119.24     74.48 o 
  11  10   9     1536.75     1555.56     87.27 o 
  12  10   9     3180.30     3035.97     95.99 o 
  13  10   9     3649.13     3664.45    118.98 o 
  14  10   9     1676.02     1755.36    130.04 o 
  15  10   9      412.74      456.87    120.39 o 
  -8  11   9       18.78        9.12    124.90 o 
  -7  11   9     7119.96     7468.86    406.33 o 
  -6  11   9       60.60      123.14     92.17 o 
  -5  11   9     4507.68     4748.46    113.38 o 
  -4  11   9       57.11       65.60     65.64 o 
  -3  11   9      170.36      211.38     62.39 o 
  -2  11   9      517.39      522.17     60.23 o 
  -1  11   9      717.29      767.12     57.61 o 
   0  11   9      287.63      298.29     59.14 o 
   1  11   9        0.04      309.73     68.55 o 
   2  11   9     1944.99     1905.52     75.05 o 
   3  11   9      847.69      922.25     71.20 o 
   4  11   9      475.95      418.94     62.17 o 
   5  11   9     5973.89     5618.91     94.82 o 
   6  11   9    24308.86    23929.70    223.63 o 
   7  11   9     5504.93     5727.64     93.53 o 
   8  11   9     5696.28     5518.80    101.51 o 
   9  11   9     2053.54     2103.45     85.58 o 
  10  11   9      383.99      334.88     84.56 o 
  11  11   9      123.73      285.09     99.65 o 
  12  11   9     7843.22     8068.61    141.55 o 
  13  11   9      278.93      415.74    108.34 o 
  14  11   9      764.50      665.86    108.67 o 
  15  11   9     1136.55     1334.97    122.38 o 
  -7  12   9      486.75      568.71    178.99 o 
  -6  12   9     1215.76     1367.99    112.11 o 
  -5  12   9     1592.25     1680.14    110.50 o 
  -4  12   9     5803.44     5819.08    110.45 o 
  -3  12   9     3033.57     3000.83     92.37 o 
  -2  12   9     6968.70     7176.15    195.97 o 
  -1  12   9    10990.67    10741.40    120.99 o 
   0  12   9     2083.95     2328.13     82.73 o 
   1  12   9      500.74      547.79     78.94 o 
   2  12   9     3801.59     3842.52     83.76 o 
   3  12   9     5447.02     5224.83    113.96 o 
   4  12   9     1350.46     1320.94     75.24 o 
   5  12   9     2868.37     2916.56     99.88 o 
   6  12   9      150.31      419.29     81.70 o 
   7  12   9     7491.46     7464.83    117.36 o 
   8  12   9      247.59      300.95     83.01 o 
   9  12   9       69.56      115.51     82.40 o 
  10  12   9     9013.70     9387.58    147.71 o 
  11  12   9    10918.23    11202.82    167.99 o 
  12  12   9       53.22       75.45    102.40 o 
  13  12   9     3703.59     3682.51    130.27 o 
  14  12   9       83.07      127.94    115.34 o 
  15  12   9     1751.04     1858.94    128.31 o 
  -5  13   9        0.24       55.81    109.46 o 
  -4  13   9      586.61      538.39    104.70 o 
  -3  13   9       24.45       24.62     82.39 o 
  -2  13   9      973.45     1065.95     85.86 o 
  -1  13   9      274.58      338.53     79.33 o 
   0  13   9     9586.99     9588.92    192.57 o 
   1  13   9      332.36      454.28     83.77 o 
   2  13   9    13621.33    14207.43    157.00 o 
   3  13   9      301.86      359.35     90.54 o 
   4  13   9     4472.62     4127.38    148.84 o 
   5  13   9       17.93       20.98    106.19 o 
   6  13   9     3670.06     3704.22    156.84 o 
   7  13   9     5438.52     5478.06    120.25 o 
   8  13   9     3308.69     3225.47    119.54 o 
   9  13   9     1491.59     1625.52    111.31 o 
  10  13   9     1685.97     2472.35    115.64 o 
  11  13   9     1577.58     1726.29    108.79 o 
  12  13   9       94.08      181.34    110.79 o 
  13  13   9     1351.77     1321.91    117.51 o 
  14  13   9       32.77       42.26    135.67 o 
  -4  14   9      286.57      289.41    102.69 o 
  -3  14   9     1801.15     1733.91     95.99 o 
  -2  14   9      162.34      198.98     87.41 o 
  -1  14   9      271.27      298.25     86.32 o 
   0  14   9     2077.40     2278.36    106.07 o 
   1  14   9       31.14       81.20     88.46 o 
   2  14   9      454.84      410.46     87.22 o 
   3  14   9      116.50      101.27    128.64 o 
   4  14   9        2.25       55.72    131.42 o 
   5  14   9     2727.78     2610.17    160.62 o 
   6  14   9      379.45      532.81    116.35 o 
   7  14   9     6098.02     6488.34    203.96 o 
   8  14   9      411.33      554.59    153.67 o 
   9  14   9      503.80      479.12     99.82 o 
  10  14   9        2.59       55.50    111.10 o 
  11  14   9     4216.40     4389.51    143.21 o 
  12  14   9     1008.90      919.15    118.26 o 
  13  14   9       62.73       83.41    113.96 o 
  -3  15   9        1.06        1.59    132.41 o 
  -2  15   9     1276.80     1301.09     98.28 o 
  -1  15   9       38.36       48.67     89.57 o 
   0  15   9     3102.39     3285.33    110.79 o 
   1  15   9      198.57      263.66     91.71 o 
   2  15   9      202.53      313.41    112.26 o 
   3  15   9      283.12      220.56    139.94 o 
   4  15   9        6.72       84.19    148.63 o 
   5  15   9      269.48      264.61    147.77 o 
   6  15   9        0.09        5.09    155.03 o 
   7  15   9     1763.21     1953.43    178.94 o 
   8  15   9     1202.64     1106.80    147.19 o 
   9  15   9      167.36      -12.14    242.81 o 
  10  15   9       47.27       28.26    127.31 o 
  11  15   9     4470.28     4558.49    143.95 o 
  12  15   9      392.37      655.73    118.72 o 
  -1  16   9       57.17      207.72    109.43 o 
   0  16   9     1614.42     1752.71    111.66 o 
   1  16   9      221.71      244.05    133.24 o 
   2  16   9        0.39      132.96    131.27 o 
   3  16   9     5652.18     5245.59    263.57 o 
   4  16   9      488.14      533.00    167.24 o 
   5  16   9     2399.57     2470.16    181.19 o 
   6  16   9     1033.36      806.91    161.27 o 
   7  16   9      240.31      343.71    135.47 o 
   8  16   9       21.18       73.43    174.26 o 
  10  16   9       53.52      -21.85    211.25 o 
   3  17   9      493.16      609.30    162.19 o 
   4  17   9     2328.18     2466.13    189.48 o 
   5  17   9     2465.52     2610.22    182.65 o 
   6  17   9      137.33      169.25    163.31 o 
   7  17   9     2206.38     2357.38    199.74 o 
   8  17   9     1674.48     1720.33    191.33 o 
  -6 -15  10     4310.78     4000.78    164.11 o 
  -5 -15  10       43.27      272.83    128.00 o 
  -4 -15  10      916.87     1107.43    135.55 o 
  -3 -15  10     4999.03     4974.97    193.21 o 
  -2 -15  10      973.86     1051.33    162.44 o 
  -1 -15  10     3705.87     3831.80    181.13 o 
   0 -15  10      885.47      863.52    128.36 o 
  -8 -14  10     7034.20     6896.94    168.73 o 
  -7 -14  10      201.17      329.86    123.74 o 
  -6 -14  10       68.87       43.85    118.98 o 
  -5 -14  10      156.35      125.41    112.60 o 
  -4 -14  10      139.45      158.80    121.23 o 
  -3 -14  10      306.49      492.96    160.43 o 
  -2 -14  10     3559.57     3780.19    137.43 o 
  -1 -14  10     2949.28     3031.98    133.24 o 
   0 -14  10      502.38      609.98    137.16 o 
   1 -14  10      503.68      725.09    146.68 o 
   2 -14  10     4328.87     4049.27    149.47 o 
   3 -14  10        3.79       64.43    157.12 o 
 -10 -13  10     1274.02     1327.56    130.67 o 
  -9 -13  10     1913.72     1834.56    136.14 o 
  -8 -13  10      737.85      545.73    123.48 o 
  -7 -13  10        3.25       44.81    108.61 o 
  -6 -13  10     2072.76     2198.25    127.84 o 
  -5 -13  10       71.49      114.65    109.51 o 
  -4 -13  10     7873.07     8197.26    183.60 o 
  -3 -13  10     7303.81     7364.23    194.68 o 
  -2 -13  10     2173.13     2038.69    120.91 o 
  -1 -13  10      949.85      952.03    127.87 o 
   0 -13  10      125.37       76.55    123.08 o 
   1 -13  10      830.98      914.67    117.31 o 
   2 -13  10      504.88      921.38    121.77 o 
   3 -13  10     4679.43     4612.00    144.48 o 
   4 -13  10      145.05      322.26    157.51 o 
   5 -13  10     2653.62     2599.21    153.16 o 
 -11 -12  10     1208.34     1229.74    163.98 o 
 -10 -12  10        2.32       45.09    113.06 o 
  -9 -12  10     1364.77     1275.51    118.22 o 
  -8 -12  10       66.96       60.16    113.64 o 
  -7 -12  10       16.25      191.32     93.60 o 
  -6 -12  10     6885.67     6656.65    127.67 o 
  -5 -12  10     1429.46     1284.03     91.27 o 
  -4 -12  10       10.75       28.33     92.62 o 
  -3 -12  10        6.62       81.18     93.75 o 
  -2 -12  10        1.31      143.19     98.24 o 
  -1 -12  10      317.53      231.76    117.56 o 
   0 -12  10      826.15      846.96     87.38 o 
   1 -12  10     6416.67     6328.04    111.62 o 
   2 -12  10     7886.03     8074.57    122.84 o 
   3 -12  10      167.51      206.72     83.72 o 
   4 -12  10        8.25      -48.74    120.95 o 
   5 -12  10      569.04      423.98    113.49 o 
   6 -12  10      292.06      299.09    102.23 o 
   7 -12  10     1632.86     1774.66    112.04 o 
 -11 -11  10       12.33       85.34    146.14 o 
 -10 -11  10       87.87      133.10    141.15 o 
  -9 -11  10       25.38       55.58    105.56 o 
  -8 -11  10       22.32       17.00    104.20 o 
  -7 -11  10     1946.78     1874.59     96.05 o 
  -6 -11  10     1712.88     1798.94     80.74 o 
  -5 -11  10      419.10      390.50     71.64 o 
  -4 -11  10       85.69       76.81     67.64 o 
  -3 -11  10     1488.37     1492.52     77.19 o 
  -2 -11  10     1873.28     1903.58     90.09 o 
  -1 -11  10     1294.84     1354.22     85.28 o 
   0 -11  10      258.34      295.06     81.84 o 
   1 -11  10     3127.95     3212.33     91.89 o 
   2 -11  10       50.53      248.79     78.90 o 
   3 -11  10      897.04      850.69     77.33 o 
   4 -11  10     4408.28     4398.07    104.98 o 
   5 -11  10       59.93      147.03    106.11 o 
   6 -11  10     8449.94     8392.12    181.40 o 
   7 -11  10     1166.59     1280.32    123.02 o 
   8 -11  10       94.45      103.05    100.45 o 
 -12 -10  10       38.18        2.25    150.36 o 
 -11 -10  10      770.50      646.75    147.40 o 
 -10 -10  10      292.62      232.21     92.38 o 
  -9 -10  10     2649.58     2670.19     87.95 o 
  -8 -10  10     1549.29     1527.57     77.88 o 
  -7 -10  10      456.55      485.30     60.42 o 
  -6 -10  10       33.32       53.53     57.59 o 
  -5 -10  10      208.97      198.15     56.61 o 
  -4 -10  10        0.21       31.84     68.21 o 
  -3 -10  10      570.06      593.98     68.03 o 
  -2 -10  10      628.16      548.08     76.11 o 
  -1 -10  10     2567.99     2564.76     89.22 o 
   0 -10  10      328.11      460.55     70.82 o 
   1 -10  10     2343.48     2304.38     83.43 o 
   2 -10  10     8722.27     8665.85    104.56 o 
   3 -10  10     5632.07     5640.57    105.18 o 
   4 -10  10       95.05       68.75     77.09 o 
   5 -10  10      459.81      496.68    101.12 o 
   6 -10  10     6856.52     6630.37    144.06 o 
   7 -10  10      577.90      644.69     97.63 o 
   8 -10  10        8.18        8.59     99.94 o 
   9 -10  10     1449.56     1357.05    115.19 o 
 -13  -9  10      499.17      545.51    110.47 o 
 -12  -9  10     1432.19     1464.61    107.02 o 
 -11  -9  10      950.57      902.01     99.04 o 
 -10  -9  10     1381.73     1353.87     94.44 o 
  -9  -9  10       21.51       66.31     70.79 o 
  -8  -9  10     3482.72     3358.21     83.49 o 
  -7  -9  10      272.82      201.87     56.58 o 
  -6  -9  10      347.57      333.18     55.80 o 
  -5  -9  10      351.57      346.30     55.27 o 
  -4  -9  10      109.46       97.05     56.67 o 
  -3  -9  10      305.48      365.76     69.23 o 
  -2  -9  10      375.07      422.36     72.53 o 
  -1  -9  10     1697.94     1658.03     79.86 o 
   0  -9  10      368.38      540.73     69.32 o 
   1  -9  10     1624.09     1728.74     71.39 o 
   2  -9  10     4332.31     4232.79     96.45 o 
   3  -9  10      829.52      759.21     75.90 o 
   4  -9  10     1161.05     1137.12     77.92 o 
   5  -9  10     6191.54     5897.48    106.52 o 
   6  -9  10      315.82      350.60    108.29 o 
   7  -9  10     7236.18     7596.41    157.81 o 
   8  -9  10       31.17       29.33    109.69 o 
   9  -9  10       69.98       55.68    110.74 o 
  10  -9  10     4146.15     4244.86    183.10 o 
 -13  -8  10     3780.17     3851.73    125.48 o 
 -12  -8  10      494.27      771.29    118.40 o 
 -11  -8  10      169.23      284.37    103.94 o 
 -10  -8  10      187.90      278.42     98.29 o 
  -9  -8  10     1518.85     1514.16     81.48 o 
  -8  -8  10      625.66      693.60     74.06 o 
  -7  -8  10      597.66      620.24     58.48 o 
  -6  -8  10     9184.65     8913.31    115.06 o 
  -5  -8  10       42.29       82.19     55.03 o 
  -4  -8  10    11296.96    10914.82    104.38 o 
  -3  -8  10       14.10       18.55     66.26 o 
  -2  -8  10     3633.04     3559.49     86.13 o 
  -1  -8  10     3662.30     3722.75     88.13 o 
   0  -8  10     7033.04     7090.54     86.34 o 
   1  -8  10     1879.48     1934.75     68.82 o 
   2  -8  10      459.73      451.72     70.66 o 
   3  -8  10     2694.70     2461.79     99.70 o 
   4  -8  10       67.08       98.59     88.51 o 
   5  -8  10      813.53      768.50     93.77 o 
   6  -8  10       47.78       34.56    112.31 o 
   7  -8  10     2547.54     2377.22    143.55 o 
   8  -8  10      155.66      117.90     99.24 o 
   9  -8  10     3452.34     3559.08    134.49 o 
  10  -8  10     3126.01     3330.98    208.66 o 
  11  -8  10     1399.00     1638.86    133.17 o 
 -13  -7  10     4491.46     4572.70    189.32 o 
 -12  -7  10     2255.30     2574.16    163.89 o 
 -11  -7  10     7327.35     7436.22    184.24 o 
 -10  -7  10     1337.69     1170.41    101.76 o 
  -9  -7  10     1202.94     1189.16     96.08 o 
  -8  -7  10     6838.90     6486.66     97.63 o 
  -7  -7  10      394.73      492.52     68.25 o 
  -6  -7  10      491.53      557.26     54.09 o 
  -5  -7  10      665.38      695.32     52.19 o 
  -4  -7  10      655.71      714.57     57.31 o 
  -3  -7  10     3090.08     3121.91     79.24 o 
  -2  -7  10      898.98     1040.33     78.92 o 
  -1  -7  10    11303.18    11194.22    113.02 o 
   0  -7  10     3337.12     3324.28     66.79 o 
   1  -7  10    13116.91    12796.40    129.71 o 
   2  -7  10       17.18        4.99     76.56 o 
   3  -7  10     1077.31     1090.35     86.46 o 
   4  -7  10     2353.38     2403.66     97.69 o 
   5  -7  10     3659.30     3728.73    165.78 o 
   6  -7  10       42.00      -13.36     71.61 o 
   7  -7  10      104.70       88.35    117.83 o 
   8  -7  10       20.39       -3.62    126.87 o 
   9  -7  10       11.28      103.08    101.85 o 
  10  -7  10     2818.38     2836.99    131.80 o 
  11  -7  10     1379.35     1373.01    118.69 o 
  12  -7  10      107.82       97.10    116.19 o 
 -13  -6  10      544.01      456.53    164.40 o 
 -12  -6  10      125.57      143.62    148.85 o 
 -11  -6  10      194.09      217.02    134.58 o 
 -10  -6  10       26.61       95.02    121.76 o 
  -9  -6  10     5218.23     5554.27    154.34 o 
  -8  -6  10      241.08      441.25     84.70 o 
  -7  -6  10    18881.22    18513.88    127.32 o 
  -6  -6  10     7032.94     6871.55     91.19 o 
  -5  -6  10     1443.91     1524.36     51.46 o 
  -4  -6  10      438.98      440.04     50.10 o 
  -3  -6  10     3459.05     3363.36     87.06 o 
  -2  -6  10     4780.53     4645.86     87.83 o 
  -1  -6  10      618.02      661.89     57.31 o 
   0  -6  10     6734.07     6274.30    116.97 o 
   1  -6  10     1023.60     1095.07     75.99 o 
   2  -6  10    11028.82    10857.29    126.18 o 
   3  -6  10    12692.43    11655.47    107.10 o 
   4  -6  10    11588.29    11542.33    137.89 o 
   5  -6  10    10415.06    10061.15    131.36 o 
   6  -6  10     2346.61     2357.40     77.22 o 
   7  -6  10     1723.30     1865.11    168.78 o 
   9  -6  10     1514.42     1881.58    142.06 o 
  10  -6  10     2109.69     2016.60    143.80 o 
  11  -6  10      883.02      770.39    136.03 o 
  12  -6  10        3.51       36.97    130.18 o
[truncated: 472,252 more chars]
